# Supplementary material for: Plasma proteome signature of canine acute haemorrhagic diarrhoea syndrome (AHDS)
Source: PLoS One. 2024 Feb 8;19(2):e0297924. doi: 10.1371/journal.pone.0297924 (PMC10852219; doi:10.1371/journal.pone.0297924)
Supplement: S1 Raw data — (XLSX) [file pone.0297924.s003.xlsx]

## Sheet: Erys (10^6 per μl)
Erythrocyte Count (Erys) (10^6/µl)	Animal	Control	AHDS
	1	7.32	7.79
	2	7.28	7.36
	3	5.77	6.56
	4	6.55	6.88
	5	8.08	10.8
	6	7.57	8.78
	7	7.28	8.55
	8	8.18	9.26
	9	7.3	3.39
	10	8.03	9.28
	11	7.07	10.01
	12	7.14	6.11
	13	6.99	8.27
	14	7.31	8.8
	15	7.28	7.66
	16	6.44	8.54
	17	7.87	7.84
	18	7.56	6.55
	19	7.15	7.32
	20	7.74	missing value
	mean	7.2955	7.88158
	sd	0.58111	1.63413

## Sheet: HCT (%)
Hematocrit (HCT) (%)	Animal	Control	AHDS
	1	53.7	50.5
	2	54.8	48.8
	3	43.9	43.7
	4	50	46.8
	5	62.6	73
	6	57	56.8
	7	53.5	58.3
	8	58.6	67.7
	9	52.9	24.5
	10	56.4	64.5
	11	48.4	69.4
	12	48.2	40.5
	13	49	56
	14	50.8	61.3
	15	49.8	56.2
	16	45.9	59.8
	17	53	56.5
	18	53.5	45.6
	19	51.5	52.1
	20	56.7	missing value
	mean	52.51	54.3158
	sd	4.49537	11.4174

## Sheet: MCV (fL)
	Animal	Control	AHDS
	1	73.4	64.8
	2	75.3	66.3
	3	76.1	66.6
	4	76.3	68
	5	77.5	67.6
Mean Corpuscular Volume (MCV) (fL)	6	75.3	64.7
	7	73.5	68.2
	8	71.6	73.1
	9	72.5	72.3
	10	70.2	missing value
	11	68.5	69.5
	12	67.5	69.3
	13	70.1	66.3
	14	69.5	67.7
	15	68.4	69.7
	16	71.3	73.4
	17	67.3	70
	18	70.8	72.1
	19	72	69.6
	20	73.3	71.2
	mean	72.02	68.9684
	sd	3.04538	2.63988

## Sheet: MCH (pg)
Mean Corpuscular Hemoglobin (MCH) (pg)	Animal	Control	AHDS
	1	24.3	22
	2	24.2	23.4
	3	25.3	22.7
	4	24.4	23.1
	5	25.7	23.1
	6	25	25.1
	7	24.9	26.5
	8	24.7	24.4
	9	25.8	25.1
	10	22.2	missing value
	11	26.2	25.6
	12	23.5	23.1
	13	23.7	23.9
	14	23.4	23.7
	15	23.2	23.6
	16	24.4	25.8
	17	23.1	24.5
	18	23.5	24.7
	19	25	24.6
	20	24.3	24.5
	mean	24.34	24.1789
	sd	1.02156	1.15738

## Sheet: MCHC (gdl)
Mean Corpuscular Hemoglobin Concentration (MCHC) (g/dl)	Animal	Control	AHDS
	1	33.1	33.9
	2	32.1	35.2
	3	33.3	34.1
	4	32	34
	5	33.2	34.2
	6	33.2	38.7
	7	33.8	38.9
	8	34.5	33.4
	9	35.5	34.7
	10	31.6	missing value
	11	38.2	36.9
	12	34.9	33.3
	13	33.9	36
	14	33.7	35
	15	33.9	33.9
	16	34.2	35.2
	17	34.3	34.9
	18	33.3	34.3
	19	34.8	35.3
	20	33.2	34.4
	mean	33.835	35.0684
	sd	1.42174	1.5787

## Sheet: PLT (10^3 per µl)
Platelets (PLT) (10^3/µl)	Animal	Control	AHDS
	1	166	237
	2	131	165
	3	83	151
	4	122	54
	5	157	104
	6	164	144
	7	116	174
	8	70	150
	9	107	197
	10	190	missing value
	11	147	132
	12	173	123
	13	184	285
	14	263	135
	15	247	154
	16	228	103
	17	318	143
	18	187	173
	19	178	152
	20	123	134
	mean	167.7	153.158
	sd	61.5314	49.6233

## Sheet: MPV (fL)
Mean Platelet Volume (MPV) (fL)	Animal	Control	AHDS
	1	10.9	9.6
	2	12.4	9.9
	3	13.4	9.1
	4	11.4	17.8
	5	10.4	10
	6	10.7	12.1
	7	11.9	13.9
	8	16.7	14.4
	9	12.8	11.5
	10	9	missing value
	11	13.2	11.8
	12	10.5	12.9
	13	11	8.6
	14	0.9	13.9
	15	10.4	11.3
	16	10	9.2
	17	9	12.3
	18	10.6	11.6
	19	13.2	10.1
	20	10.6	12.7
	mean	10.95	11.7211
	sd	2.95982	2.2739

## Sheet: Thrombocrit (%)
Thrombocrit (%)	Animal	Control	AHDS
	1	0.18	0.23
	2	0.16	0.16
	3	0.11	0.14
	4	0.14	0.1
	5	0.16	0.1
	6	0.18	0.18
	7	0.14	0.24
	8	0.12	0.2
	9	0.14	0.23
	10	0.17	0.16
	11	0.19	0.16
	12	0.18	0.24
	13	0.2	0.19
	14	0.23	0.17
	15	0.26	0.1
	16	0.23	0.18
	17	0.29	0.2
	18	0.2	0.15
	19	0.23	0.17
	20	0.13	missing value
	mean	0.182	0.173684
	sd	0.0478594	0.0443735

## Sheet: WBC (per µl)
White Blood Cell Count (WBC) (per µl)	Animal	Control	AHDS
	1	10150	10130
	2	8450	9750
	3	7290	8400
	4	8090	3570
	5	11200	11800
	6	8330	11560
	7	5470	9620
	8	8140	12500
	9	7490	6490
	10	5810	missing value
	11	8330	17770
	12	7890	12800
	13	8000	13880
	14	10270	11280
	15	10570	12730
	16	4880	6460
	17	11730	8370
	18	10950	11290
	19	7620	9480
	20	10920	10050
	mean	8579	10417.4
	sd	1964.92	3114.01

## Sheet: Neutros (per µl)
Neutrophil Granulocyte Count (Neutros) (per µl)	Animal	Control	AHDS
	1	5826.1	7496.2
	2	4875.65	7361.25
	3	3798.09	5056.6
	4	5137.15	1820.7
	5	5308.8	9687.8
	6	5022.99	7745.2
	7	2800.64	6060.6
	8	5860.8	10912.5
	9	3610.18	4880.48
	10	3619.63	missing value
	11	5514.46	14926.8
	12	5002.26	9920
	13	4928	10076.9
	14	6572.8	9328.56
	15	6299.72	11151.5
	16	3074.4	3682.2
	17	8187.54	6394.68
	18	6799.95	8772.33
	19	5288.28	7659.84
	20	4466.28	7678.2
	mean	5099.69	7926.96
	sd	1325.51	3000.09
						T-test
						P-value	0.000337

[truncated: 12 more sheets: Lymphos (per µl), Monos (per µl), Eos (per µl), Basos (per µl), LUC (per µl), Gluc (mg per dl), Urea (mg per dl), Crea (mg per dl), TS (g per dl), Alb (g per dl), ALKP (U per L), ALT (U per L)]
