# Supplementary material for: Plasma proteome signature of canine acute haemorrhagic diarrhoea syndrome (AHDS)
Source: PLoS One. 2024 Feb 8;19(2):e0297924. doi: 10.1371/journal.pone.0297924 (PMC10852219; doi:10.1371/journal.pone.0297924)
Supplement: S1 Table — The dataset encompasses five replicates from six distinct independent pools of plasma samples, comprising both AHDS-affected dogs and healthy controls. Notice that the LFQ intensity values were log2 transformed. Statistical analysis was conducted employing the student t-test, and p-values were subjected to correction using the false discovery rate (FDR) methodology. The analysis was performed utilizing MaxQuant and Perseus software, both computational platforms for the analysis of label-free quantification of proteins through Liquid Chromatography-Mass Spectrometry (LC-MS). (XLSX) [file pone.0297924.s004.xlsx]

## Sheet: Perseus Export-AHDS_vs_Control
LOG2 AHDS_01 (pool 1-AHDS)	LOG2 AHDS_02 (pool 2-AHDS)	LOG2 AHDS_03 (pool 3-AHDS)	LOG2 AHDS_04 (pool 4-AHDS)	LOG2 AHDS_05 (pool 5-AHDS)	LOG2 CTRL_01 (pool 1-control)	LOG2 CTRL_02 (pool 2-control)	LOG2 CTRL_03 (pool 3-control)	LOG2 CTRL_04 (pool 4-control)	LOG2 CTRL_05 (pool 5-control)	Student's T-test Significant AHDS_CTRL	Comparison	Peptides	Razor + unique peptides	Unique peptides	Sequence coverage [%]	Unique + razor sequence coverage [%]	Unique sequence coverage [%]	Mol. weight [kDa]	Q-value (FDR-adjusted p-value)	Score	Intensity	iBAQ peptides	MS/MS count	iBAQ	iBAQ AHDS_01	iBAQ AHDS_02	iBAQ AHDS_03	iBAQ AHDS_04	iBAQ AHDS_05	iBAQ CTRL_01	iBAQ CTRL_02	iBAQ CTRL_03	iBAQ CTRL_04	iBAQ CTRL_05	-Log10 Student's T-test p-value AHDS_CTRL	Student's T-test q-value AHDS_CTRL	Student's T-test Difference AHDS_CTRL (log2 fold-change)	Student's T-test Test statistic AHDS_CTRL	Protein IDs	Majority protein IDs	Gene Name	Fasta headers (protein function)
30.4834	30.4562	30.9128	30.6029	30.3416	28.0277	23.3252	27.1755	27.8938	26.3196	+	AHDS_CTRL	25	3	3	58.3	8.3	8.3	47.427	0	121.07	14908000000	24	42	56115000	7973900	8150000	13002000	9353800	9487500	868190	923660	2146100	3284400	925540	2.77145	0.000411215	4.01104	4.62794	A0A8P0NIS8	A0A8P0NIS8	SERPINA3	tr|A0A8P0NIS8|A0A8P0NIS8_CANLF Serpin domain-containing protein OS=Canis lupus familiaris OX=9615 GN=SERPINA3 PE=3 SV=1
30.6719	30.8465	30.5743	30.6729	30.776	27.6215	27.7324	27.541	27.3691	27.4859	+	AHDS_CTRL	12	12	12	21.8	21.8	21.8	53.249	0	153.87	27924000000	17	119	476960000	86301000	80568000	84663000	91421000	94532000	7279500	8647500	8894900	9376300	5273600	9.84819	0	3.15832	40.8546	A0A8I3S716	A0A8I3S716	LOC485869	tr|A0A8I3S716|A0A8I3S716_CANLF Lipopolysaccharide-binding protein OS=Canis lupus familiaris OX=9615 GN=LOC485869 PE=3 SV=1
26.3895	26.8791	26.2326	26.5374	26.7664	23.9337	23.8088	22.9746	23.4055	23.9208	+	AHDS_CTRL	2	2	2	16.9	16.9	16.9	13.074	0	21.912	722030000	2	11	323070000	51168000	51787000	40949000	52766000	61033000	14949000	12980000	15472000	13219000	8747500	6.0413	0	2.9523	13.4221	A0A8I3Q923;A0A8P0SXN3;A0A8I3QLE3	A0A8I3Q923;A0A8P0SXN3;A0A8I3QLE3	IGLV@	tr|A0A8I3Q923|A0A8I3Q923_CANLF Ig-like domain-containing protein OS=Canis lupus familiaris OX=9615 PE=4 SV=1;tr|A0A8P0SXN3|A0A8P0SXN3_CANLF Ig-like domain-containing protein OS=Canis lupus familiaris OX=9615 PE=4 SV=1;tr|A0A8I3QLE3|A0A8I3QLE3_CANLF Ig-like
27.4095	27.532	26.9615	27.2964	27.2815	26.7876	23.2417	23.5462	24.0286	24.2458	+	AHDS_CTRL	3	2	1	52	38	21	10.615	0	19.753	2798500000	5	12	394460000	28331000	38102000	28903000	25695000	33660000	39595000	46985000	51999000	59945000	41249000	2.75307	0.000407407	2.9262	4.59552	A0A8P0TAP8;A0A8I3S7A0;A0A8I3Q3Z4;A0A8P0PMQ3	A0A8P0TAP8;A0A8I3S7A0;A0A8I3Q3Z4	IGLV@	tr|A0A8P0TAP8|A0A8P0TAP8_CANLF Ig-like domain-containing protein OS=Canis lupus familiaris OX=9615 PE=4 SV=1;tr|A0A8I3S7A0|A0A8I3S7A0_CANLF Ig-like domain-containing protein OS=Canis lupus familiaris OX=9615 PE=4 SV=1;tr|A0A8I3Q3Z4|A0A8I3Q3Z4_CANLF Ig-like
29.3577	27.817	26.8681	25.2805	23.2145	23.5483	23.5881	23.4172	24.2359	23.1517	+	AHDS_CTRL	4	4	4	79.8	79.8	79.8	11.514	0	107.02	1910900000	3	17	372930000	234130000	71579000	44331000	14150000	9745800	5142700	3594900	0	2905800	0	1.58407	0.00825175	2.91932	2.72473	A0A8I3P6D3	A0A8I3P6D3	RPLP1	tr|A0A8I3P6D3|A0A8I3P6D3_CANLF Ribosomal protein lateral stalk subunit P1 OS=Canis lupus familiaris OX=9615 GN=RPLP1 PE=3 SV=1
27.732	27.6327	27.2462	27.8404	27.5023	24.9882	25.4188	24.818	23.7775	24.9801	+	AHDS_CTRL	2	2	2	37.3	37.3	37.3	14.268	0	56.751	1899000000	3	21	453400000	83552000	75183000	57858000	93453000	76679000	12214000	18817000	13323000	13215000	9103400	4.92718	0	2.79421	9.56429	A0A8P0TBZ8	A0A8P0TBZ8	IGLV@	tr|A0A8P0TBZ8|A0A8P0TBZ8_CANLF Ig-like domain-containing protein OS=Canis lupus familiaris OX=9615 PE=4 SV=1
26.9637	26.7892	27.399	26.8675	27.1461	24.5303	24.5237	25.4309	23.1044	23.6989	+	AHDS_CTRL	8	2	2	22.9	7.7	7.7	38.516	0	30.974	1842900000	18	20	17020000	3430100	2708700	4344800	4052000	2048500	3823200	4437200	436200	4506500	3559300	3.82926	0.000111111	2.77545	6.72934	A0A8I3MIB4;A0A8P0NAG9;A0A8I3QWF2;A0A8I3MKF4;A0A8I3MHG9;A0A8I3Q4N9;A0A8I3PAR6;A0A8I3Q4M4	A0A8I3MIB4;A0A8P0NAG9;A0A8I3QWF2;A0A8I3MKF4;A0A8I3MHG9;A0A8I3Q4N9;A0A8I3PAR6;A0A8I3Q4M4	ACTA1	tr|A0A8I3MIB4|A0A8I3MIB4_CANLF Actin alpha 1, skeletal muscle OS=Canis lupus familiaris OX=9615 GN=ACTA1 PE=3 SV=1;tr|A0A8P0NAG9|A0A8P0NAG9_CANLF Actin alpha 1, skeletal muscle OS=Canis lupus familiaris OX=9615 GN=ACTA1 PE=3 SV=1;tr|A0A8I3QWF2|A0A8I3QWF2_C
26.1727	26.3303	26.2341	26.3207	26.3697	23.8676	24.3055	23.5246	22.7515	23.8729	+	AHDS_CTRL	4	4	4	25.8	25.8	25.8	35.835	0	64.029	1260000000	16	26	38415000	7330900	5870600	6322800	11094000	7796200	0	0	0	0	0	5.07071	0	2.62109	9.99852	A0A8I3Q5N9;Q28259;A0A8I3PZE8;A0A8I3NPU2;A0A8I3P4M1;A0A8P0TUM8;A0A8P0SUU8;A0A8I3QDX6;A0A8I3N5H2;A0A8I3MN01;A0A8I3P2H8;A0A8I3MEA4;A0A8P0NQS9;A0A8I3Q407;A0A8I3NBV4;A0A8I3NW58;A0A8P0P9A6;A0A8I3QPR4;A0A8I3NQC7;A0A8I3NF31;A0A8I3PS87;A0A8P0NS54;A0A8P0TEE0;A0A8I3P2U1	A0A8I3Q5N9;Q28259;A0A8I3PZE8;A0A8I3NPU2;A0A8I3P4M1;A0A8P0TUM8;A0A8P0SUU8;A0A8I3QDX6;A0A8I3N5H2;A0A8I3MN01;A0A8I3P2H8;A0A8I3MEA4;A0A8P0NQS9;A0A8I3Q407	GAPDH	tr|A0A8I3Q5N9|A0A8I3Q5N9_CANLF Glyceraldehyde-3-phosphate dehydrogenase OS=Canis lupus familiaris OX=9615 GN=GAPDH PE=3 SV=1;sp|Q28259|G3P_CANLF Glyceraldehyde-3-phosphate dehydrogenase OS=Canis lupus familiaris OX=9615 GN=GAPDH PE=2 SV=3;tr|A0A8I3PZE8|A0A
27.0044	26.9056	26.1966	27.1295	26.7157	24.8123	24.9678	24.5956	24.6676	22.0908	+	AHDS_CTRL	2	2	2	29.6	29.6	29.6	17.76	0	18.626	1107500000	6	11	125610000	22861000	16989000	14983000	25646000	18008000	5786600	5785600	5793600	7170800	2583000	2.73368	0.0004	2.56354	4.56146	A0A8P0T1U3;A0A8I3PT34	A0A8P0T1U3;A0A8I3PT34	IGLV@	tr|A0A8P0T1U3|A0A8P0T1U3_CANLF Ig-like domain-containing protein OS=Canis lupus familiaris OX=9615 PE=4 SV=1;tr|A0A8I3PT34|A0A8I3PT34_CANLF Ig-like domain-containing protein OS=Canis lupus familiaris OX=9615 PE=4 SV=1
33.0364	32.971	32.6986	33.0496	33.1181	30.5599	30.678	30.51	30.672	30.4303	+	AHDS_CTRL	12	12	5	60.5	60.5	30.2	14.339	0	323.31	217740000000	5	299	10054000000	1833500000	1650800000	1164100000	1996400000	2191600000	218990000	250480000	240620000	362590000	145360000	8.49787	0	2.40467	27.628	P19708;A0A8I3NU26	P19708;A0A8I3NU26	SAA1	sp|P19708|SAA_CANLF Serum amyloid A protein OS=Canis lupus familiaris OX=9615 GN=SAA1 PE=1 SV=2;tr|A0A8I3NU26|A0A8I3NU26_CANLF Serum amyloid A protein OS=Canis lupus familiaris OX=9615 GN=LOC751814 PE=3 SV=1
33.0794	33.0375	33.1461	33.1644	33.1513	30.8345	30.8743	30.8324	30.8927	30.9042	+	AHDS_CTRL	67	67	67	71.1	71.1	71.1	102.79	0	323.31	409150000000	49	1314	4291400000	731410000	637460000	724400000	738880000	760470000	130110000	147120000	149460000	172870000	99250000	12.1177	0	2.24813	78.635	A0A8P0NMY8;A0A8I3Q895;A0A8I3Q0B4;A0A8I3Q3G3;A0A8P0PNU3;A0A8I3Q6C2;CON__Q3T052	A0A8P0NMY8;A0A8I3Q895;A0A8I3Q0B4;A0A8I3Q3G3;A0A8P0PNU3;A0A8I3Q6C2	ITIH4	tr|A0A8P0NMY8|A0A8P0NMY8_CANLF Inter-alpha-trypsin inhibitor heavy chain 4 OS=Canis lupus familiaris OX=9615 GN=ITIH4 PE=3 SV=1;tr|A0A8I3Q895|A0A8I3Q895_CANLF Inter-alpha-trypsin inhibitor heavy chain 4 OS=Canis lupus familiaris OX=9615 GN=ITIH4 PE=3 SV=1;
25.6667	25.6156	25.7647	25.5546	25.7164	24.5034	24.2111	22.2722	22.3654	24.3754	+	AHDS_CTRL	6	6	6	15.4	15.4	15.4	65.968	0	93.438	931940000	37	22	5559200	925500	1306100	379140	1460200	1488200	0	0	0	0	0	2.52242	0.000637168	2.11811	4.19837	A0A8I3NKN6;A0A8I3NB09;A0A8I3NFB3;A0A8I3NMR3	A0A8I3NKN6;A0A8I3NB09;A0A8I3NFB3;A0A8I3NMR3	LTF	tr|A0A8I3NKN6|A0A8I3NKN6_CANLF Lactotransferrin OS=Canis lupus familiaris OX=9615 GN=LTF PE=3 SV=1;tr|A0A8I3NB09|A0A8I3NB09_CANLF Lactotransferrin OS=Canis lupus familiaris OX=9615 GN=LTF PE=3 SV=1;tr|A0A8I3NFB3|A0A8I3NFB3_CANLF Lactotransferrin OS=Canis l
25.6823	26.1587	25.8851	26.1554	25.8923	24.9231	24.0069	23.4307	23.8724	23.038	+	AHDS_CTRL	2	2	2	19.7	19.7	19.7	13.402	0	27.978	454880000	3	15	151630000	23465000	28600000	23316000	31230000	29591000	7527600	2841400	0	2147500	2909400	3.66449	0.000102564	2.10056	6.36746	A0A8I3S7E3;A0A8I3Q2N2	A0A8I3S7E3;A0A8I3Q2N2	IGLV@	tr|A0A8I3S7E3|A0A8I3S7E3_CANLF Ig-like domain-containing protein OS=Canis lupus familiaris OX=9615 PE=4 SV=1;tr|A0A8I3Q2N2|A0A8I3Q2N2_CANLF Ig-like domain-containing protein OS=Canis lupus familiaris OX=9615 PE=4 SV=1
25.5575	26.7234	25.4191	26.5538	26.4775	24.1151	24.1825	24.1957	23.9493	24.0503	+	AHDS_CTRL	2	2	1	42.5	42.5	17.5	12.764	0	23.95	931120000	6	10	86505000	14390000	14804000	11454000	16883000	13799000	2984800	3820600	3215400	2780600	2373800	4.12381	0.000121212	2.04768	7.41382	A0A8I3S6N2;A0A8I3Q423;A0A8I3S2T4;A0A8I3PD25	A0A8I3S6N2;A0A8I3Q423;A0A8I3S2T4;A0A8I3PD25	IGLV@	tr|A0A8I3S6N2|A0A8I3S6N2_CANLF Ig-like domain-containing protein OS=Canis lupus familiaris OX=9615 PE=4 SV=1;tr|A0A8I3Q423|A0A8I3Q423_CANLF Ig-like domain-containing protein OS=Canis lupus familiaris OX=9615 PE=4 SV=1;tr|A0A8I3S2T4|A0A8I3S2T4_CANLF Ig-like
27.1293	27.2851	26.9342	27.3286	27.2745	25.04	25.4036	25.0553	25.2603	25.3324	+	AHDS_CTRL	3	3	3	19.8	19.8	19.8	27.736	0	28.434	1846000000	15	17	12828000	2717100	2118700	2024300	2995000	2972800	3456300	2975400	3733800	3975000	2531700	7.24237	0	1.97201	19.1528	A0A8I3NTV7;A0A8P0TBS2;A0A8I3RY54;A0A8I3NIC8	A0A8I3NTV7;A0A8P0TBS2;A0A8I3RY54;A0A8I3NIC8	CFD	tr|A0A8I3NTV7|A0A8I3NTV7_CANLF Peptidase S1 domain-containing protein OS=Canis lupus familiaris OX=9615 GN=CFD PE=4 SV=1;tr|A0A8P0TBS2|A0A8P0TBS2_CANLF Peptidase S1 domain-containing protein OS=Canis lupus familiaris OX=9615 GN=CFD PE=4 SV=1;tr|A0A8I3RY54|
25.6645	25.8789	25.7826	25.007	25.425	23.3801	23.6264	23.4313	24.1268	23.4934	+	AHDS_CTRL	2	2	1	41.3	41.3	17.4	12.792	0	13.827	474860000	3	7	117660000	15611000	23352000	19550000	21800000	22348000	4363100	5595200	5040100	0	2545300	4.87207	0	1.93999	9.40192	A0A8P0NZL1;A0A8I3PEJ6;A0A8P0PCM2;A0A8I3SBH7	A0A8P0NZL1;A0A8I3PEJ6;A0A8P0PCM2;A0A8I3SBH7	IGLV@	tr|A0A8P0NZL1|A0A8P0NZL1_CANLF Ig-like domain-containing protein OS=Canis lupus familiaris OX=9615 PE=4 SV=1;tr|A0A8I3PEJ6|A0A8I3PEJ6_CANLF Ig-like domain-containing protein OS=Canis lupus familiaris OX=9615 PE=4 SV=1;tr|A0A8P0PCM2|A0A8P0PCM2_CANLF Ig-like
25.3493	25.092	24.5844	25.1051	25.4182	23.9936	22.9674	23.0002	23.0761	23.2934	+	AHDS_CTRL	3	3	3	7.5	7.5	7.5	34.661	0	18.111	368200000	17	9	9277400	909260	2239000	790780	1752400	2676200	447490	504810	462260	647770	0	4.2297	0	1.84368	7.67247	A0A8P0PQL8;A0A8I3PFW9;A0A8I3PR66;A0A8P0P1Z6;A0A8I3PQP8;A0A8P0NMJ4;A0A8I3PJT2	A0A8P0PQL8;A0A8I3PFW9;A0A8I3PR66;A0A8P0P1Z6;A0A8I3PQP8;A0A8P0NMJ4;A0A8I3PJT2	CHGA	tr|A0A8P0PQL8|A0A8P0PQL8_CANLF Chromogranin A OS=Canis lupus familiaris OX=9615 GN=CHGA PE=3 SV=1;tr|A0A8I3PFW9|A0A8I3PFW9_CANLF Chromogranin A OS=Canis lupus familiaris OX=9615 GN=CHGA PE=3 SV=1;tr|A0A8I3PR66|A0A8I3PR66_CANLF Chromogranin A OS=Canis lupus
25.5529	25.8062	25.2593	25.8187	25.6803	22.8526	25.509	23.1908	23.8308	23.5624	+	AHDS_CTRL	2	2	2	14.4	14.4	14.4	15.788	0	14.099	427480000	4	9	106870000	19345000	21523000	17598000	25249000	23155000	0	0	0	0	0	2.33342	0.00102479	1.83437	3.88519	A0A8P0NGU1;A0A8I3PA87;A0A8I3PA04	A0A8P0NGU1;A0A8I3PA87;A0A8I3PA04	IGLV@	tr|A0A8P0NGU1|A0A8P0NGU1_CANLF Ig-like domain-containing protein OS=Canis lupus familiaris OX=9615 PE=4 SV=1;tr|A0A8I3PA87|A0A8I3PA87_CANLF Ig-like domain-containing protein OS=Canis lupus familiaris OX=9615 PE=4 SV=1;tr|A0A8I3PA04|A0A8I3PA04_CANLF Ig-like
31.4602	31.479	31.4433	31.4913	31.4636	29.6033	29.6037	29.659	29.6111	29.6942	+	AHDS_CTRL	26	26	4	58.3	58.3	8.3	47.474	0	323.31	135980000000	24	418	2861900000	449300000	439900000	381150000	454830000	464670000	130390000	143910000	135670000	166430000	95628000	12.6517	0	1.83323	91.7123	A0A8I3MJD4	A0A8I3MJD4	SERPINA3	tr|A0A8I3MJD4|A0A8I3MJD4_CANLF Serpin family A member 3 OS=Canis lupus familiaris OX=9615 GN=SERPINA3 PE=3 SV=1
25.0049	24.8147	24.8761	25.1079	24.9955	22.7367	23.6672	21.9431	24.6864	22.6421	+	AHDS_CTRL	7	7	7	3.7	3.7	3.7	271.4	0	41.546	567200000	134	18	3906000	861750	702980	652770	920590	767860	0	0	0	0	0	2.29276	0.000992	1.82471	3.81911	A0A8I3N6K0	A0A8I3N6K0	TLN1	tr|A0A8I3N6K0|A0A8I3N6K0_CANLF Talin 1 OS=Canis lupus familiaris OX=9615 GN=TLN1 PE=4 SV=1
25.4792	25.6376	25.303	25.5171	25.561	23.6177	24.432	23.5426	24.1641	22.6559	+	AHDS_CTRL	7	7	4	10.9	10.9	7.1	84.759	0	45.059	982720000	33	31	12506000	2368400	2100900	2035800	2940700	2229600	264240	167370	177380	133140	88938	3.41432	8.88889e-05	1.81712	5.84444	A0A8I3MR78;A0A8I3PC85;A0A8I3PZH8	A0A8I3MR78	HSP90AA1	tr|A0A8I3MR78|A0A8I3MR78_CANLF Heat shock protein 90 alpha family class A member 1 OS=Canis lupus familiaris OX=9615 GN=HSP90AA1 PE=3 SV=1
32.0421	31.918	32.2559	31.9883	31.9854	30.1432	30.1547	30.4855	30.2936	30.1338	+	AHDS_CTRL	9	9	9	36.6	36.6	36.6	23.305	0	323.31	102430000000	14	385	4241000000	781950000	573990000	686820000	644430000	652830000	160480000	178520000	190920000	213480000	157640000	7.42262	0	1.79578	20.1921	A0A8I3NBJ3;A0A8P0TNT7	A0A8I3NBJ3;A0A8P0TNT7	LOC100685620	tr|A0A8I3NBJ3|A0A8I3NBJ3_CANLF Alpha-1-acid glycoprotein OS=Canis lupus familiaris OX=9615 GN=LOC100685620 PE=3 SV=1;tr|A0A8P0TNT7|A0A8P0TNT7_CANLF Lipocalin/cytosolic fatty-acid binding domain-containing protein OS=Canis lupus familiaris OX=9615 GN=LOC100
29.2935	29.3502	28.5727	29.1713	29.4112	27.2475	27.8796	27.472	27.4643	26.8218	+	AHDS_CTRL	4	4	4	17	17	17	24.774	0	42.956	6159300000	10	45	542680000	80037000	97696000	64847000	108970000	116690000	13706000	16329000	15573000	19671000	9168400	4.26355	0	1.78272	7.75662	A0A8P0NG98;A0A8I3MCF0;A0A8P0TLW1;A0A8I3MBH0	A0A8P0NG98;A0A8I3MCF0;A0A8P0TLW1;A0A8I3MBH0	C1QC	tr|A0A8P0NG98|A0A8P0NG98_CANLF Complement C1q C chain OS=Canis lupus familiaris OX=9615 GN=C1QC PE=4 SV=1;tr|A0A8I3MCF0|A0A8I3MCF0_CANLF Complement C1q C chain OS=Canis lupus familiaris OX=9615 GN=C1QC PE=4 SV=1;tr|A0A8P0TLW1|A0A8P0TLW1_CANLF Complement C1
25.9786	26.03	25.9756	25.6558	25.76	25.4366	24.927	23.2987	24.2805	23.5553	+	AHDS_CTRL	6	6	6	16.5	16.5	16.5	74.132	0	80.758	738810000	24	17	3579900	451930	516090	427050	804660	516980	375980	539920	164420	509550	242400	2.31938	0.00101639	1.58038	3.86232	Q28256	Q28256	GP1BA	sp|Q28256|GP1BA_CANLF Platelet glycoprotein Ib alpha chain OS=Canis lupus familiaris OX=9615 GN=GP1BA PE=2 SV=2
25.4902	25.2487	24.8035	25.5349	25.0993	24.442	24.5767	22.7012	23.4904	23.067	+	AHDS_CTRL	6	6	6	40.2	40.2	40.2	28.994	0	69.405	519070000	13	18	28752000	6598400	4938900	4206800	8428400	3795200	0	0	0	0	784490	2.40688	0.000752137	1.57987	4.0057	A0A8I3S2I1;A0A8I3NSK6;A0A8I3NRJ0	A0A8I3S2I1;A0A8I3NSK6	CA1	tr|A0A8I3S2I1|A0A8I3S2I1_CANLF Carbonic anhydrase OS=Canis lupus familiaris OX=9615 GN=CA1 PE=3 SV=1;tr|A0A8I3NSK6|A0A8I3NSK6_CANLF Carbonic anhydrase OS=Canis lupus familiaris OX=9615 GN=CA1 PE=3 SV=1
28.913	28.8516	29.3045	29.1544	29.1382	27.5007	27.4701	27.3709	28.0987	27.5348	+	AHDS_CTRL	19	3	3	42.7	4.5	4.5	46.762	0	98.965	8440000000	17	70	67712000	4695300	4712600	4635400	6273200	7302200	6473800	7501100	7455700	13090000	5572400	4.94781	0	1.47727	9.62569	A0A8P0SPL0;A0A8P0TV08;A0A8P0TDG8;A0A8I3MGT3;A0A8I3RR27	A0A8P0SPL0;A0A8P0TV08;A0A8P0TDG8	SERPINA1	tr|A0A8P0SPL0|A0A8P0SPL0_CANLF Serpin family A member 1 OS=Canis lupus familiaris OX=9615 GN=SERPINA1 PE=3 SV=1;tr|A0A8P0TV08|A0A8P0TV08_CANLF Serpin family A member 1 OS=Canis lupus familiaris OX=9615 GN=SERPINA1 PE=3 SV=1;tr|A0A8P0TDG8|A0A8P0TDG8_CANLF S
29.9358	29.9691	29.8163	29.8607	29.9555	28.5451	28.4869	28.3477	28.2211	28.5895	+	AHDS_CTRL	14	14	7	55.7	55.7	33.6	41.736	0	284.56	21962000000	20	114	282170000	43665000	58155000	37265000	53281000	49677000	7122100	12125000	6405800	9917600	4552500	7.36685	0	1.46942	19.8649	O18840;A0A8I3S044;A0A8P0SK61;A0A8I3NE73;A0A8I3RPA5;A0A8P0TJ64;A0A8I3NEJ7;A0A8P0TNJ6;A0A8P0PP07	O18840;A0A8I3S044;A0A8P0SK61;A0A8I3NE73;A0A8I3RPA5;A0A8P0TJ64	ACTB	sp|O18840|ACTB_CANLF Actin, cytoplasmic 1 OS=Canis lupus familiaris OX=9615 GN=ACTB PE=2 SV=3;tr|A0A8I3S044|A0A8I3S044_CANLF Actin beta OS=Canis lupus familiaris OX=9615 GN=ACTB PE=3 SV=1;tr|A0A8P0SK61|A0A8P0SK61_CANLF Actin beta OS=Canis lupus familiaris
25.1008	25.2743	24.7448	24.7469	24.9313	23.5592	23.8807	23.6149	23.4473	22.9891	+	AHDS_CTRL	8	8	8	11.4	11.4	11.4	116.71	0	62.073	748280000	75	26	5431700	809310	874020	848300	1059700	1082300	159940	259790	237680	100680	0	4.43383	0	1.46139	8.19117	A0A8P0SUF5;A0A8P0SJT6;A0A8I3RWU4;A0A8I3N7B3;A0A8I3NBQ1;A0A8I3RWQ6;A0A8I3NB49;A0A8I3N7S1	A0A8P0SUF5;A0A8P0SJT6;A0A8I3RWU4;A0A8I3N7B3;A0A8I3NBQ1;A0A8I3RWQ6;A0A8I3NB49;A0A8I3N7S1	VCL	tr|A0A8P0SUF5|A0A8P0SUF5_CANLF Vinculin OS=Canis lupus familiaris OX=9615 GN=VCL PE=3 SV=1;tr|A0A8P0SJT6|A0A8P0SJT6_CANLF Vinculin OS=Canis lupus familiaris OX=9615 GN=VCL PE=3 SV=1;tr|A0A8I3RWU4|A0A8I3RWU4_CANLF Vinculin OS=Canis lupus familiaris OX=9615
32.9277	32.8581	32.8934	32.8756	32.9459	31.5106	31.442	31.4955	31.5051	31.3086	+	AHDS_CTRL	8	8	2	84.9	84.9	34.9	11.164	0	323.31	152360000000	6	305	14595000000	2248000000	1954000000	2220100000	2130200000	2363800000	725280000	738020000	820250000	912430000	482550000	9.32033	0	1.44779	35.0693	A0A8I3P6S7;A0A8I3QZI7;A0A8I3PTF6;A0A8I3QCF9;A0A8P0TPJ1	A0A8I3P6S7;A0A8I3QZI7;A0A8I3PTF6;A0A8I3QCF9;A0A8P0TPJ1	IGLV@	tr|A0A8I3P6S7|A0A8I3P6S7_CANLF Ig-like domain-containing protein OS=Canis lupus familiaris OX=9615 PE=4 SV=1;tr|A0A8I3QZI7|A0A8I3QZI7_CANLF Ig-like domain-containing protein OS=Canis lupus familiaris OX=9615 PE=4 SV=1;tr|A0A8I3PTF6|A0A8I3PTF6_CANLF Ig-like
28.8724	29.0331	28.5806	28.963	29.0956	27.3786	27.5467	27.5934	27.3927	27.4273	+	AHDS_CTRL	2	2	2	11.4	11.4	11.4	18.816	0	13.502	3884500000	8	20	485560000	73774000	74680000	56491000	80379000	86093000	21501000	26768000	24681000	24391000	16802000	6.28319	0	1.44116	14.4271	A0A8I3S5D2;A0A8P0TMT6;A0A8P0PM66;A0A8P0TMN6	A0A8I3S5D2;A0A8P0TMT6;A0A8P0PM66;A0A8P0TMN6	IGLV@	tr|A0A8I3S5D2|A0A8I3S5D2_CANLF Ig-like domain-containing protein OS=Canis lupus familiaris OX=9615 PE=4 SV=1;tr|A0A8P0TMT6|A0A8P0TMT6_CANLF Ig-like domain-containing protein OS=Canis lupus familiaris OX=9615 PE=4 SV=1;tr|A0A8P0PM66|A0A8P0PM66_CANLF Ig-like
35.3391	35.3143	35.2017	35.2703	35.3139	33.8889	33.9241	33.8287	33.9777	33.8616	+	AHDS_CTRL	32	32	32	83.6	83.6	83.6	36.457	0	323.31	1506900000000	22	1557	44296000000	6189700000	6213400000	5598400000	6251400000	6885000000	2574400000	2699100000	2686700000	3451200000	1747100000	9.7223	0	1.39169	39.3945	P19006;A0A8I3N4M8;A0A8I3N2C8;A0A8I3N262;A0A8I3N5Q6;A0A8I3MX03	P19006;A0A8I3N4M8;A0A8I3N2C8;A0A8I3N262;A0A8I3N5Q6;A0A8I3MX03	HP	sp|P19006|HPT_CANLF Haptoglobin OS=Canis lupus familiaris OX=9615 GN=HP PE=1 SV=2;tr|A0A8I3N4M8|A0A8I3N4M8_CANLF Haptoglobin OS=Canis lupus familiaris OX=9615 GN=LOC479668 PE=3 SV=1;tr|A0A8I3N2C8|A0A8I3N2C8_CANLF Dihydroorotate dehydrogenase (quinone), mit
27.8891	27.714	28.1828	27.9378	28.0281	26.6132	26.4838	26.319	26.5882	26.8342	+	AHDS_CTRL	8	8	8	30.7	30.7	30.7	24.691	0	100.24	4998300000	13	47	198630000	29505000	29741000	27020000	34179000	34611000	9227900	9583200	9423700	7772000	7569500	5.68932	0	1.38268	12.0746	A0A8I3PN07;A0A8P0TLD4;A0A8I3NQ23;A0A8P0SS63;A0A8I3NQ46	A0A8I3PN07;A0A8P0TLD4;A0A8I3NQ23;A0A8P0SS63;A0A8I3NQ46	LOC119868926	tr|A0A8I3PN07|A0A8I3PN07_CANLF C-type lectin domain-containing protein OS=Canis lupus familiaris OX=9615 GN=LOC119868926 PE=4 SV=1;tr|A0A8P0TLD4|A0A8P0TLD4_CANLF C-type lectin domain-containing protein OS=Canis lupus familiaris OX=9615 GN=LOC119868926 PE=4
29.0447	28.7843	28.7251	29.219	28.9491	27.346	27.816	27.526	28.197	27.2791	+	AHDS_CTRL	8	2	2	84.9	34.9	34.9	11.178	0	42.444	5587700000	6	26	265560000	37463000	30298000	31260000	49830000	40226000	10724000	16605000	13882000	26958000	8313800	3.88981	0.000112676	1.31161	6.866	A0A8I3PB96	A0A8I3PB96	IGLV@	tr|A0A8I3PB96|A0A8I3PB96_CANLF Ig-like domain-containing protein OS=Canis lupus familiaris OX=9615 PE=4 SV=1
30.1102	30.2366	29.8138	30.2395	30.2761	29.0069	28.8443	28.9582	28.7117	28.6662	+	AHDS_CTRL	16	16	16	27.4	27.4	27.4	80.13	0	297.1	46074000000	36	224	452680000	61124000	65033000	49206000	68912000	73592000	26733000	29966000	30312000	30679000	17126000	5.67249	0	1.29775	12.0134	A0A8I3PTX7;A0A8I3PPI2;A0A8I3Q683;A0A8P0P2C4;A0A8I3PJQ7	A0A8I3PTX7;A0A8I3PPI2;A0A8I3Q683;A0A8P0P2C4;A0A8I3PJQ7	C1R	tr|A0A8I3PTX7|A0A8I3PTX7_CANLF Complement C1r OS=Canis lupus familiaris OX=9615 GN=C1R PE=4 SV=1;tr|A0A8I3PPI2|A0A8I3PPI2_CANLF Complement C1r OS=Canis lupus familiaris OX=9615 GN=C1R PE=4 SV=1;tr|A0A8I3Q683|A0A8I3Q683_CANLF Complement C1r OS=Canis lupus f
26.5054	26.6237	26.3384	26.7782	26.5234	25.1217	25.5066	25.4648	25.1743	25.1114	+	AHDS_CTRL	5	5	5	25.3	25.3	25.3	21.898	0	81.083	1666100000	12	27	47469000	3973800	4822600	4077400	5600700	4862600	6000600	6246700	3231900	3298100	5354100	5.47625	0	1.27805	11.3199	A0A8I3NZ15;A0A8I3NXZ9;A0A8I3NXE5;A0A8I3PGE1;A0A8P0T4S3;A0A8I3PJ75;A0A8I3PG86;A0A8I3S380;A0A8I3S3A0;A0A8P0T9C4	A0A8I3NZ15;A0A8I3NXZ9	PRDX2	tr|A0A8I3NZ15|A0A8I3NZ15_CANLF Peroxiredoxin 2 OS=Canis lupus familiaris OX=9615 GN=PRDX2 PE=3 SV=1;tr|A0A8I3NXZ9|A0A8I3NXZ9_CANLF Peroxiredoxin 2 OS=Canis lupus familiaris OX=9615 GN=PRDX2 PE=4 SV=1
25.1348	24.819	24.6812	24.3705	24.3933	23.9556	21.6102	23.3639	24.5872	23.5394	+	AHDS_CTRL	5	5	4	39.3	39.3	35.2	37.84	0	52.674	307120000	17	12	11156000	3128400	2241500	1821700	1606700	1184000	668440	0	0	505110	0	1.40103	0.0131892	1.26847	2.45354	A0A8I3N7D2;A0A8I3N467;A0A8I3MY05;A0A8I3P982;A0A8I3PJ87;A0A8I3N9K0;A0A8P0NBH7;A0A8I3NUB0;A0A8I3NFI7;A0A8I3P8Y6;A0A8P0SEA9;A0A8I3PJC7;A0A8I3P548;A0A8I3MW24;A0A8I3RQM8;A0A8I3MYG1;A0A8P0NY47;A0A8I3MD95;A0A8P0TA63	A0A8I3N7D2;A0A8I3N467;A0A8I3MY05;A0A8I3P982;A0A8I3PJ87;A0A8I3N9K0;A0A8P0NBH7;A0A8I3NUB0;A0A8I3NFI7;A0A8I3P8Y6;A0A8P0SEA9;A0A8I3PJC7;A0A8I3P548	TUBB	tr|A0A8I3N7D2|A0A8I3N7D2_CANLF Tubulin beta chain OS=Canis lupus familiaris OX=9615 GN=TUBB PE=3 SV=1;tr|A0A8I3N467|A0A8I3N467_CANLF Tubulin beta chain OS=Canis lupus familiaris OX=9615 GN=TUBB PE=3 SV=1;tr|A0A8I3MY05|A0A8I3MY05_CANLF Tubulin beta chain OS
24.0853	24.2695	24.2867	24.1327	24.0572	22.9292	23.1782	22.4752	22.7965	23.4254	+	AHDS_CTRL	3	3	2	4.1	4.1	2	92.384	0	25.318	192410000	40	9	619070	767440	191160	207310	842470	808780	220600	89924	0	0	0	4.00399	0.000117647	1.20538	7.12934	A0A8P0SCP9;P41148;A0A8P0T9X0;A0A8I3NA23;A0A8I3NHC4	A0A8P0SCP9;P41148;A0A8P0T9X0;A0A8I3NA23;A0A8I3NHC4	HSP90B1	tr|A0A8P0SCP9|A0A8P0SCP9_CANLF Heat shock protein 90 beta family member 1 OS=Canis lupus familiaris OX=9615 GN=HSP90B1 PE=3 SV=1;sp|P41148|ENPL_CANLF Endoplasmin OS=Canis lupus familiaris OX=9615 GN=HSP90B1 PE=1 SV=1;tr|A0A8P0T9X0|A0A8P0T9X0_CANLF Heat sho
24.89	24.9292	24.8809	25.3548	25.218	24.0734	24.1366	23.1447	23.9376	24.1497	+	AHDS_CTRL	8	8	8	5.5	5.5	5.5	260.89	0	64.72	564660000	127	21	253500	91528	53445	108520	1116300	968360	0	0	0	0	0	3.22533	0.000130435	1.16618	5.46892	A0A8I3PUT3;A0A8I3PV65;A0A8I3Q522;A0A8I3S6R3;A0A8I3Q4P5;A0A8I3S4J9;A0A8I3PEC3;A0A8I3S4M6;A0A8I3PGU2;A0A8I3PIG5;A0A8I3PJ64	A0A8I3PUT3;A0A8I3PV65;A0A8I3Q522;A0A8I3S6R3;A0A8I3Q4P5	FLNA	tr|A0A8I3PUT3|A0A8I3PUT3_CANLF Calponin-homology (CH) domain-containing protein OS=Canis lupus familiaris OX=9615 GN=FLNA PE=3 SV=1;tr|A0A8I3PV65|A0A8I3PV65_CANLF Calponin-homology (CH) domain-containing protein OS=Canis lupus familiaris OX=9615 GN=FLNA PE
28.9534	29.0899	28.9078	29.0759	29.1272	27.949	27.8003	27.7946	28.0256	28.008	+	AHDS_CTRL	11	11	11	54	54	54	27.911	0	193.45	8218900000	12	70	247530000	39031000	34801000	34513000	35826000	44902000	12450000	13881000	10928000	9938900	11257000	6.84649	0	1.11535	17.0473	A0A8I3QZH6	A0A8I3QZH6	CRP	tr|A0A8I3QZH6|A0A8I3QZH6_CANLF Pentraxin family member OS=Canis lupus familiaris OX=9615 GN=CRP PE=3 SV=1
26.4812	26.4326	26.437	26.5323	26.7568	25.9763	26.1524	25.7735	23.3687	26.0659	+	AHDS_CTRL	2	2	2	8	8	8	48.491	0	32.132	1098000000	12	22	14880000	2291800	1484800	1518500	2428300	1997300	1672300	2133100	865450	4535800	1354100	1.09033	0.0310943	1.06064	1.99437	A0A8I3S4Y4	A0A8I3S4Y4	OMD	tr|A0A8I3S4Y4|A0A8I3S4Y4_CANLF Osteomodulin OS=Canis lupus familiaris OX=9615 GN=OMD PE=4 SV=1
24.9615	23.6354	24.4629	24.8726	24.9085	23.0856	23.4705	22.4978	24.8142	23.9426	+	AHDS_CTRL	2	2	2	10.2	10.2	10.2	28.822	0	12.706	286120000	13	9	7374400	2288300	2466000	1380400	1769600	1936100	577730	647600	623630	556480	307680	1.20442	0.0224359	1.00606	2.16341	A0A8I3SC19;A0A8I3NE41	A0A8I3SC19;A0A8I3NE41	PGAM1	tr|A0A8I3SC19|A0A8I3SC19_CANLF Phosphoglycerate mutase OS=Canis lupus familiaris OX=9615 GN=PGAM1 PE=3 SV=1;tr|A0A8I3NE41|A0A8I3NE41_CANLF Phosphoglycerate mutase OS=Canis lupus familiaris OX=9615 GN=PGAM2 PE=3 SV=1
27.0435	25.6593	25.1651	23.0883	23.3701	22.7044	24.5711	23.341	23.48	25.2258	ns	AHDS_CTRL	5	5	5	23.8	23.8	23.8	55.15	0	124.6	594740000	19	13	5490200	3153000	980880	813220	0	543160	0	0	0	0	0	0.551525	0.158945	1.00081	1.15648	A0A8I3S308;A0A8I3PCM8	A0A8I3S308;A0A8I3PCM8	PRPF19	tr|A0A8I3S308|A0A8I3S308_CANLF Pre-mRNA-processing factor 19 OS=Canis lupus familiaris OX=9615 GN=PRPF19 PE=3 SV=1;tr|A0A8I3PCM8|A0A8I3PCM8_CANLF Pre-mRNA-processing factor 19 OS=Canis lupus familiaris OX=9615 GN=PRPF19 PE=3 SV=1
30.3813	30.3765	30.6258	30.0296	30.0996	28.8282	29.0649	29.7303	29.5011	29.4332	+	AHDS_CTRL	3	3	3	18.8	18.8	18.8	25.881	0	147.77	20410000000	11	64	774530000	96458000	92526000	133340000	96687000	97332000	37378000	36091000	78642000	68280000	37800000	3.03655	0.000206186	0.991037	5.10926	A0A8I3MKD7	A0A8I3MKD7	C1QA	tr|A0A8I3MKD7|A0A8I3MKD7_CANLF Complement C1q A chain OS=Canis lupus familiaris OX=9615 GN=C1QA PE=4 SV=1
25.5104	25.3812	24.0114	25.53	25.3282	24.3618	24.2519	23.824	24.086	24.3888	+	AHDS_CTRL	3	3	3	13.2	13.2	13.2	71.469	0	41.065	279690000	23	6	12160000	2902900	2559500	0	3059100	2722700	0	916000	0	0	0	1.87875	0.00425899	0.969753	3.16869	A0A8I3MK79	A0A8I3MK79	VASN	tr|A0A8I3MK79|A0A8I3MK79_CANLF Vasorin OS=Canis lupus familiaris OX=9615 GN=VASN PE=4 SV=1
24.6621	24.5321	24.9695	24.7094	24.8438	23.5982	23.8558	23.6684	23.6796	24.1279	+	AHDS_CTRL	3	3	3	24.8	24.8	24.8	25.898	0	45.917	592280000	13	25	12385000	2497700	2187900	2522000	2326000	2851500	1349300	1535400	1580800	1696500	1295900	4.30979	0	0.957414	7.87274	A0A8I3PCE5;A0A8I3PDH7;A0A8I3NUD7;A0A8I3PTK5	A0A8I3PCE5	PSMA2	tr|A0A8I3PCE5|A0A8I3PCE5_CANLF Proteasome subunit alpha type OS=Canis lupus familiaris OX=9615 GN=PSMA2 PE=3 SV=1
26.9141	26.6954	26.9654	27.0454	26.8904	25.9598	25.8992	26.0021	25.9394	25.9262	+	AHDS_CTRL	4	4	4	23.7	23.7	23.7	36.308	0	67.427	1826900000	15	24	32538000	5789400	3219000	6438700	5917900	5471600	2768500	2529100	3479200	404200	2584800	6.58533	0	0.956813	15.7811	A0A8I3NM13	A0A8I3NM13	FGL1	tr|A0A8I3NM13|A0A8I3NM13_CANLF Fibrinogen like 1 OS=Canis lupus familiaris OX=9615 GN=FGL1 PE=4 SV=1
28.4123	28.1665	28.2221	28.5114	28.4976	27.5161	27.3653	27.428	27.6361	27.4284	+	AHDS_CTRL	8	8	8	11.8	11.8	11.8	62.314	0	100.41	10182000000	19	101	133950000	16510000	12537000	13222000	18206000	19432000	9676500	10095000	11141000	15794000	7332300	5.20382	0	0.887207	10.4164	A0A8P0NCZ6;A0A8I3Q3J0	A0A8P0NCZ6;A0A8I3Q3J0	HABP2	tr|A0A8P0NCZ6|A0A8P0NCZ6_CANLF Hyaluronan binding protein 2 OS=Canis lupus familiaris OX=9615 GN=HABP2 PE=4 SV=1;tr|A0A8I3Q3J0|A0A8I3Q3J0_CANLF Hyaluronan binding protein 2 OS=Canis lupus familiaris OX=9615 GN=HABP2 PE=4 SV=1
30.2447	30.2637	30.2099	30.308	30.3922	29.424	29.4961	29.4332	29.3168	29.3388	+	AHDS_CTRL	20	20	20	45.8	45.8	45.8	38.986	0	323.31	63581000000	22	291	1657800000	202870000	199460000	187230000	232710000	245870000	114450000	124660000	126040000	147310000	77185000	7.28697	0	0.881924	19.405	A0A8I3NTN1	A0A8I3NTN1	LRG1	tr|A0A8I3NTN1|A0A8I3NTN1_CANLF Leucine rich alpha-2-glycoprotein 1 OS=Canis lupus familiaris OX=9615 GN=LRG1 PE=4 SV=1
24.6037	23.684	25.2628	22.006	25.2185	23.1667	22.7965	23.5762	23.6398	23.4221	ns	AHDS_CTRL	4	4	4	19.8	19.8	19.8	47.374	0	43.263	249280000	21	10	1680500	369370	1176800	610920	1456200	700220	0	0	0	0	0	0.657309	0.109806	0.834684	1.33016	A0A8I3PWZ2;A0A8I3PVT9;A0A8P0PFC0;A0A8P0T208;A0A8I3N1E7;A0A8I3Q7R7	A0A8I3PWZ2;A0A8I3PVT9;A0A8P0PFC0;A0A8P0T208;A0A8I3N1E7	ENO1	tr|A0A8I3PWZ2|A0A8I3PWZ2_CANLF phosphopyruvate hydratase OS=Canis lupus familiaris OX=9615 GN=ENO1 PE=3 SV=1;tr|A0A8I3PVT9|A0A8I3PVT9_CANLF phosphopyruvate hydratase OS=Canis lupus familiaris OX=9615 GN=ENO1 PE=3 SV=1;tr|A0A8P0PFC0|A0A8P0PFC0_CANLF phospho
22.7719	25.261	25.5661	25.8166	25.8963	24.0733	24.6564	22.8042	25.5862	24.1155	ns	AHDS_CTRL	2	2	2	24.1	24.1	24.1	14.634	0	20.789	474610000	5	11	29789000	14709000	4301900	4368200	6099800	7334400	3873200	3811100	0	0	2476300	0.520798	0.176391	0.815255	1.10461	A0A8I3Q647;A0A8I3PZU7;A0A8I3PRL9;A0A8I3PR59;A0A8I3S5N2	A0A8I3Q647;A0A8I3PZU7;A0A8I3PRL9;A0A8I3PR59;A0A8I3S5N2	4 SV	tr|A0A8I3Q647|A0A8I3Q647_CANLF Ig-like domain-containing protein OS=Canis lupus familiaris OX=9615 PE=4 SV=1;tr|A0A8I3PZU7|A0A8I3PZU7_CANLF Ig-like domain-containing protein OS=Canis lupus familiaris OX=9615 PE=4 SV=1;tr|A0A8I3PRL9|A0A8I3PRL9_CANLF Ig-like
31.077	30.9991	30.8521	30.6831	30.7845	30.1684	30.2277	29.9146	30.1575	29.8617	+	AHDS_CTRL	8	8	8	22.2	22.2	22.2	43.699	0	276.98	48505000000	17	90	1841300000	242440000	250750000	174580000	183870000	202430000	162600000	182270000	148600000	196050000	97739000	4.32476	0	0.81319	7.91064	A0A8I3P587;A0A8I3NVL7;P01874	A0A8I3P587;A0A8I3NVL7	4 SV	tr|A0A8I3P587|A0A8I3P587_CANLF Ig-like domain-containing protein OS=Canis lupus familiaris OX=9615 PE=4 SV=1;tr|A0A8I3NVL7|A0A8I3NVL7_CANLF Ig-like domain-containing protein OS=Canis lupus familiaris OX=9615 PE=4 SV=1
24.0364	24.2911	23.3711	24.1077	23.9882	24.0819	23.2503	22.8532	23.605	21.958	+	AHDS_CTRL	2	2	2	7.4	7.4	7.4	22.826	0	13.441	151260000	15	9	4808600	1001000	1452300	849540	1199200	1156100	0	0	0	0	0	1.13612	0.028	0.809217	2.06233	A0A8I3MET1;A0A8I3PJW0;A0A8I3MJ89;A0A8I3N0P1	A0A8I3MET1;A0A8I3PJW0;A0A8I3MJ89;A0A8I3N0P1	PSMA6	tr|A0A8I3MET1|A0A8I3MET1_CANLF Proteasome subunit alpha type OS=Canis lupus familiaris OX=9615 GN=PSMA6 PE=3 SV=1;tr|A0A8I3PJW0|A0A8I3PJW0_CANLF Proteasome 20S subunit alpha 6 OS=Canis lupus familiaris OX=9615 PE=3 SV=1;tr|A0A8I3MJ89|A0A8I3MJ89_CANLF Prote
25.1299	23.7457	24.1366	24.2525	24.4227	23.5894	23.8202	24.5975	21.7938	23.9751	ns	AHDS_CTRL	5	5	5	4.4	4.4	4.4	222.11	0	64.088	232190000	103	14	2056600	426570	437040	192090	255070	338760	163940	85279	67065	90823	0	0.761833	0.0767719	0.782296	1.49589	A0A8P0NXS4;A0A8I3NCC8;Q258K2;A0A8P0PBN9;A0A8I3N9N7;A0A8I3NCA8;A0A8P0T6C3;A0A8P0P6L2;A0A8I3MIQ6;A0A8P0TCB7;A0A8I3MBM8;A0A8P0SLL5;A0A8I3MC52	A0A8P0NXS4;A0A8I3NCC8;Q258K2;A0A8P0PBN9;A0A8I3N9N7	MYH9	tr|A0A8P0NXS4|A0A8P0NXS4_CANLF Myosin heavy chain 9 OS=Canis lupus familiaris OX=9615 GN=MYH9 PE=3 SV=1;tr|A0A8I3NCC8|A0A8I3NCC8_CANLF Myosin heavy chain 9 OS=Canis lupus familiaris OX=9615 GN=MYH9 PE=3 SV=1;sp|Q258K2|MYH9_CANLF Myosin-9 OS=Canis lupus fam
25.8198	25.9086	25.4466	26.0422	25.6744	26.0815	23.5102	24.5654	25.9331	24.8927	ns	AHDS_CTRL	44	2	2	53.8	1.7	1.7	92.841	0	46.108	1023800000	41	25	14189000	1739500	1103600	715630	2275500	1974500	1515600	1145600	1173600	1983700	561700	0.840598	0.0630061	0.781734	1.6179	A0A8P0PCS1;A0A8P0PCZ9;A0A8P0SF39	A0A8P0PCS1;A0A8P0PCZ9;A0A8P0SF39	GPLD1	tr|A0A8P0PCS1|A0A8P0PCS1_CANLF Phosphatidylinositol-glycan-specific phospholipase D OS=Canis lupus familiaris OX=9615 GN=GPLD1 PE=3 SV=1;tr|A0A8P0PCZ9|A0A8P0PCZ9_CANLF Phosphatidylinositol-glycan-specific phospholipase D OS=Canis lupus familiaris OX=9615 G
28.6716	28.2721	28.7608	28.4089	28.2451	27.8644	27.712	27.6578	27.4558	27.9707	+	AHDS_CTRL	6	6	2	26.4	26.4	8	26.296	0	321.19	15344000000	12	92	651850000	87978000	70786000	93205000	83247000	80000000	46554000	48195000	50417000	56709000	34759000	3.18918	0.00012766	0.739577	5.39889	J9P1G2	J9P1G2	C1QB	tr|J9P1G2|J9P1G2_CANLF Adiponectin A OS=Canis lupus familiaris OX=9615 GN=C1QB PE=4 SV=1
29.9661	30.0572	29.9514	30.0166	30.0772	29.2442	29.2135	29.3529	29.256	29.3115	+	AHDS_CTRL	17	17	17	28.5	28.5	28.5	72.763	0	323.31	46579000000	27	200	575840000	76142000	74531000	65787000	77549000	78863000	34886000	41931000	45839000	48692000	31622000	7.56541	0	0.738107	21.0539	A0A8I3PKT4;A0A8P0NG06;A0A8I3PUL5;A0A8I3PR28	A0A8I3PKT4;A0A8P0NG06;A0A8I3PUL5;A0A8I3PR28	C1S	tr|A0A8I3PKT4|A0A8I3PKT4_CANLF Complement C1s OS=Canis lupus familiaris OX=9615 GN=C1S PE=4 SV=1;tr|A0A8P0NG06|A0A8P0NG06_CANLF Complement C1s OS=Canis lupus familiaris OX=9615 GN=C1S PE=4 SV=1;tr|A0A8I3PUL5|A0A8I3PUL5_CANLF Complement C1s OS=Canis lupus f
29.1073	28.9452	29.2807	29.1238	29.2227	28.3454	28.3542	28.5172	28.3461	28.4925	+	AHDS_CTRL	13	13	13	29	29	29	63.897	0	323.31	18533000000	26	165	266530000	25164000	26128000	21283000	27015000	32359000	27575000	29236000	30431000	28328000	19016000	5.22664	0	0.724846	10.4896	A0A8I3MRL7	A0A8I3MRL7	C9	tr|A0A8I3MRL7|A0A8I3MRL7_CANLF Complement C9 OS=Canis lupus familiaris OX=9615 GN=C9 PE=3 SV=1
26.4286	27.02	26.6103	26.7204	26.9056	26.035	26.0078	25.9794	26.1923	25.9411	+	AHDS_CTRL	15	15	15	45.1	45.1	45.1	44.962	0	179.85	3300500000	24	102	21439000	1199800	1971400	1589100	1411400	963800	3220500	2995200	2998400	2541100	2548200	3.59719	9.63855e-05	0.705844	6.2237	A0A8P0PP23;A0A8I3RUJ7;A0A8I3N5P0;CON__Q2KIG3	A0A8P0PP23;A0A8I3RUJ7;A0A8I3N5P0	CPB2	tr|A0A8P0PP23|A0A8P0PP23_CANLF Carboxypeptidase B2 OS=Canis lupus familiaris OX=9615 GN=CPB2 PE=3 SV=1;tr|A0A8I3RUJ7|A0A8I3RUJ7_CANLF Carboxypeptidase B2 OS=Canis lupus familiaris OX=9615 GN=CPB2 PE=3 SV=1;tr|A0A8I3N5P0|A0A8I3N5P0_CANLF Carboxypeptidase B2
24.9541	24.7369	24.59	24.5968	24.3804	23.8858	23.8271	24.3482	23.8726	23.8611	+	AHDS_CTRL	4	4	4	10.7	10.7	10.7	70.229	0	42.171	423950000	37	21	2159300	492310	390460	277910	428880	303150	559130	266590	1005100	1382000	450190	3.02618	0.000204082	0.692698	5.08993	A0A8I3NAM1;A0A8I3MXC1;A0A8I3N6B4;A0A8I3P7I9;A0A8I3NS61;A0A8I3NXV1;A0A8I3P7Y0	A0A8I3NAM1;A0A8I3MXC1	LCP1	tr|A0A8I3NAM1|A0A8I3NAM1_CANLF Lymphocyte cytosolic protein 1 OS=Canis lupus familiaris OX=9615 GN=LCP1 PE=4 SV=1;tr|A0A8I3MXC1|A0A8I3MXC1_CANLF Lymphocyte cytosolic protein 1 OS=Canis lupus familiaris OX=9615 GN=LCP1 PE=4 SV=1
32.6268	32.6254	32.4304	32.6885	32.6567	31.9554	31.9891	31.9355	31.979	31.792	+	AHDS_CTRL	29	29	29	56	56	56	50.374	0	323.31	261460000000	23	581	2435100000	297120000	267860000	243000000	329700000	324480000	189520000	198680000	210970000	253590000	120190000	5.58568	0	0.675367	11.702	A0A8I3NPH9;A0A8I3N8Y1	A0A8I3NPH9;A0A8I3N8Y1	FGG	tr|A0A8I3NPH9|A0A8I3NPH9_CANLF Fibrinogen gamma chain OS=Canis lupus familiaris OX=9615 GN=FGG PE=4 SV=1;tr|A0A8I3N8Y1|A0A8I3N8Y1_CANLF Fibrinogen gamma chain OS=Canis lupus familiaris OX=9615 GN=FGG PE=4 SV=1
28.2706	28.2262	28.1083	28.3152	28.2501	27.6816	27.5947	27.4916	27.621	27.5324	+	AHDS_CTRL	16	16	3	21.4	21.4	7	103.7	0	265	13236000000	51	128	138680000	18415000	18287000	15209000	20843000	20046000	8863500	9827300	9153100	12209000	5823700	6.06295	0	0.649791	13.5093	A0A8P0PRM6;A0A8P0T891;A0A8P0SME2	A0A8P0PRM6;A0A8P0T891;A0A8P0SME2	C6	tr|A0A8P0PRM6|A0A8P0PRM6_CANLF Complement component C6 OS=Canis lupus familiaris OX=9615 GN=C6 PE=3 SV=1;tr|A0A8P0T891|A0A8P0T891_CANLF Complement component C6 OS=Canis lupus familiaris OX=9615 GN=C6 PE=3 SV=1;tr|A0A8P0SME2|A0A8P0SME2_CANLF Complement comp
27.6913	27.4576	27.7741	27.5328	27.5904	26.9633	27.0485	26.9216	26.868	27.0012	+	AHDS_CTRL	5	5	5	23.4	23.4	23.4	38.347	0	178.66	7060600000	16	96	224690000	32415000	23413000	31369000	28847000	29933000	14816000	14863000	17372000	17724000	13935000	5.10135	0	0.648699	10.0934	A0A8I3P684	A0A8I3P684	LUM	tr|A0A8I3P684|A0A8I3P684_CANLF Lumican OS=Canis lupus familiaris OX=9615 GN=LUM PE=4 SV=1
27.3877	27.1953	27.2194	26.9166	27.1619	26.5101	26.8094	26.4042	26.4516	26.5407	+	AHDS_CTRL	5	5	5	67	67	67	11.276	0	54.856	3620000000	6	45	315440000	42353000	43651000	36682000	47175000	43154000	19897000	23679000	20458000	23319000	15070000	3.54582	9.30233e-05	0.63299	6.11553	A0A8I3Q620;A0A8P0TPI9	A0A8I3Q620;A0A8P0TPI9	4 SV	tr|A0A8I3Q620|A0A8I3Q620_CANLF Ig-like domain-containing protein OS=Canis lupus familiaris OX=9615 PE=4 SV=1;tr|A0A8P0TPI9|A0A8P0TPI9_CANLF Ig-like domain-containing protein OS=Canis lupus familiaris OX=9615 PE=4 SV=1
29.5	29.6003	29.4126	29.4555	29.5563	29.0762	28.9915	28.7746	28.9255	28.7634	+	AHDS_CTRL	9	9	9	47	47	47	24.138	0	167.44	16079000000	9	82	1670900000	190250000	220080000	174000000	217980000	235670000	133070000	129310000	124680000	161120000	84767000	4.5868	0	0.598704	8.59815	A0A8I3NRC4;A0A8I3S934;A0A8P0NT31	A0A8I3NRC4;A0A8I3S934;A0A8P0NT31	4 SV	tr|A0A8I3NRC4|A0A8I3NRC4_CANLF Ig-like domain-containing protein OS=Canis lupus familiaris OX=9615 PE=4 SV=1;tr|A0A8I3S934|A0A8I3S934_CANLF Ig-like domain-containing protein OS=Canis lupus familiaris OX=9615 PE=4 SV=1;tr|A0A8P0NT31|A0A8P0NT31_CANLF Ig-like
26.3787	26.1649	26.0719	26.3016	26.2555	25.9007	25.9354	24.614	26.0593	25.6916	+	AHDS_CTRL	3	3	3	11.3	11.3	11.3	33.39	0	27.908	1230900000	13	23	8045200	1106900	798050	1018900	1193300	1265300	522450	880080	3962100	1260200	3435500	1.23756	0.0207843	0.594309	2.21235	A0A8P0PPM2;A0A8I3S0K4;A0A8P0NE53;A0A8I3NS39;A0A8P0T0V7;A0A8P0TUD5;A0A8I3NT46	A0A8P0PPM2;A0A8I3S0K4;A0A8P0NE53;A0A8I3NS39;A0A8P0T0V7	CTSZ	tr|A0A8P0PPM2|A0A8P0PPM2_CANLF cathepsin X OS=Canis lupus familiaris OX=9615 GN=CTSZ PE=3 SV=1;tr|A0A8I3S0K4|A0A8I3S0K4_CANLF cathepsin X OS=Canis lupus familiaris OX=9615 GN=CTSZ PE=3 SV=1;tr|A0A8P0NE53|A0A8P0NE53_CANLF cathepsin X OS=Canis lupus familiar
29.7623	30.3218	30.5325	30.062	30.2635	29.4545	29.667	29.6002	29.5178	29.816	+	AHDS_CTRL	4	4	4	21.6	21.6	21.6	25.678	0	89.951	13974000000	10	37	1120100000	100870000	80671000	141310000	96563000	105790000	90086000	111320000	115960000	142610000	134920000	2.39993	0.000745763	0.577312	3.99423	A0A8I3S7Q9;A0A8I3QYR0;A0A8I3S7R2;A0A8I3Q4W1	A0A8I3S7Q9;A0A8I3QYR0;A0A8I3S7R2;A0A8I3Q4W1	APOD	tr|A0A8I3S7Q9|A0A8I3S7Q9_CANLF Apolipoprotein D OS=Canis lupus familiaris OX=9615 GN=APOD PE=3 SV=1;tr|A0A8I3QYR0|A0A8I3QYR0_CANLF Apolipoprotein D OS=Canis lupus familiaris OX=9615 GN=APOD PE=3 SV=1;tr|A0A8I3S7R2|A0A8I3S7R2_CANLF Apolipoprotein D OS=Canis
24.5946	24.4384	24.8619	24.4372	24.5458	23.4194	24.9024	23.5684	24.4593	23.7915	+	AHDS_CTRL	5	5	5	13.5	13.5	13.5	55.594	0	37.714	302550000	31	13	1748600	1363000	327030	721820	541580	158170	0	0	0	0	0	1.00864	0.03925	0.547419	1.8725	A0A8I3PMV2;A0A8I3PG67;A0A8I3PFA9;A0A8P0T864;A0A8I3PXE4;A0A8I3PPF8	A0A8I3PMV2;A0A8I3PG67;A0A8I3PFA9;A0A8P0T864;A0A8I3PXE4;A0A8I3PPF8	PKM	tr|A0A8I3PMV2|A0A8I3PMV2_CANLF Pyruvate kinase OS=Canis lupus familiaris OX=9615 GN=PKM PE=3 SV=1;tr|A0A8I3PG67|A0A8I3PG67_CANLF Pyruvate kinase OS=Canis lupus familiaris OX=9615 GN=PKM PE=3 SV=1;tr|A0A8I3PFA9|A0A8I3PFA9_CANLF Pyruvate kinase OS=Canis lupu
27.4512	27.4872	27.4164	27.5396	27.5352	27.0053	26.9318	26.9642	26.8689	27.0439	+	AHDS_CTRL	11	11	11	26.8	26.8	26.8	73.967	0	266.28	6960400000	25	114	66698000	8846700	7567200	7287700	10266000	9834800	5049700	4071600	4628700	5183700	3961100	6.08996	0	0.523082	13.6189	A0A8I3NRK5;A0A8P0NL31;A0A8I3NMA3	A0A8I3NRK5;A0A8P0NL31	GTF3C5	tr|A0A8I3NRK5|A0A8I3NRK5_CANLF Carboxylic ester hydrolase OS=Canis lupus familiaris OX=9615 GN=GTF3C5 PE=3 SV=1;tr|A0A8P0NL31|A0A8P0NL31_CANLF Carboxyl ester lipase OS=Canis lupus familiaris OX=9615 GN=CEL PE=3 SV=1
31.2541	31.1381	31.474	31.262	31.2899	30.7981	30.4678	30.8138	30.8145	30.9975	+	AHDS_CTRL	34	34	34	72.1	72.1	72.1	37.224	0	323.31	115940000000	18	568	2178300000	243190000	216070000	229320000	264970000	287040000	169500000	187380000	204400000	232690000	143790000	2.96451	0.000242424	0.505259	4.97583	P18649	P18649	APOE	sp|P18649|APOE_CANLF Apolipoprotein E OS=Canis lupus familiaris OX=9615 GN=APOE PE=1 SV=3
31.4631	30.9732	31.3163	31.183	31.0076	30.6968	30.4518	30.8118	30.5408	30.9957	+	AHDS_CTRL	2	2	2	23.8	23.8	23.8	11.227	0	256.88	38268000000	3	79	3820100000	588990000	443290000	507140000	523940000	500380000	244310000	245640000	278640000	286310000	201510000	2.19272	0.00139535	0.489264	3.65837	P12278;A0A8P0TLD8	P12278;A0A8P0TLD8	APOC2	sp|P12278|APOC2_CANLF Apolipoprotein C-II OS=Canis lupus familiaris OX=9615 GN=APOC2 PE=1 SV=1;tr|A0A8P0TLD8|A0A8P0TLD8_CANLF Apolipoprotein C-II OS=Canis lupus familiaris OX=9615 GN=APOC2 PE=3 SV=1
24.735	24.7653	24.8657	25.2387	24.7652	24.3762	24.4802	24.2838	24.3463	24.5312	+	AHDS_CTRL	3	3	3	11.3	11.3	11.3	27.869	0	16.831	494770000	14	5	34150000	4074700	3958300	4864400	4952100	4694600	2142700	2556100	2165600	2704000	2036900	2.70996	0.000396396	0.4704	4.51996	A0A8I3NW81;A0A8P0PDB3;A0A8I3NBV3;A0A8I3NJY2;A0A8I3RZP6	A0A8I3NW81;A0A8P0PDB3	PSMA7	tr|A0A8I3NW81|A0A8I3NW81_CANLF Proteasome subunit alpha type OS=Canis lupus familiaris OX=9615 GN=PSMA7 PE=3 SV=1;tr|A0A8P0PDB3|A0A8P0PDB3_CANLF Proteasome 20S subunit alpha 7 OS=Canis lupus familiaris OX=9615 PE=4 SV=1
32.1889	32.0378	31.922	32.1682	32.0584	31.6732	31.7163	31.6235	31.5237	31.5791	+	AHDS_CTRL	17	13	5	46.8	39.1	15.7	51.318	0	241.93	107840000000	20	196	3938000000	544650000	500150000	384990000	608650000	602560000	246990000	302950000	259770000	340310000	147000000	4.22138	0	0.45187	7.6519	A0A8I3NT93;A0A8I3NS90	A0A8I3NT93;A0A8I3NS90	IGLV@	tr|A0A8I3NT93|A0A8I3NT93_CANLF Ig-like domain-containing protein OS=Canis lupus familiaris OX=9615 PE=4 SV=1;tr|A0A8I3NS90|A0A8I3NS90_CANLF Ig-like domain-containing protein OS=Canis lupus familiaris OX=9615 PE=4 SV=1
29.3273	29.3648	29.4595	29.3336	29.4719	28.865	28.9248	28.9987	28.925	28.9983	+	AHDS_CTRL	24	24	24	34.9	34.9	34.9	99.703	0	323.31	31505000000	39	230	515280000	63274000	53583000	75370000	67277000	74850000	36960000	36881000	41714000	34093000	31283000	5.44037	0	0.449059	11.197	A0A8I3QUR2;A0A8I3QKC0;CON__Q0V8M9	A0A8I3QUR2;A0A8I3QKC0	ITIH3	tr|A0A8I3QUR2|A0A8I3QUR2_CANLF Inter-alpha-trypsin inhibitor heavy chain 3 OS=Canis lupus familiaris OX=9615 GN=ITIH3 PE=3 SV=1;tr|A0A8I3QKC0|A0A8I3QKC0_CANLF Inter-alpha-trypsin inhibitor heavy chain 3 OS=Canis lupus familiaris OX=9615 GN=ITIH3 PE=3 SV=1
23.7352	24.5434	24.1018	24.2486	24.0027	22.7641	24.6731	23.828	22.744	24.4298	ns	AHDS_CTRL	4	4	4	4.2	4.2	4.2	93.729	0	22.985	217330000	38	10	1691200	520450	832490	554390	682900	504930	489660	601660	0	599840	84881	0.475978	0.201672	0.438548	1.02758	A0A8P0T269;A0A8I3MCQ4;A0A8P0PN90;A0A8I3MN83;A0A8P0TK21;A0A8I3RRA0;A0A8I3MMR5;A0A8P0TN91;A0A8I3MXI2;A0A8I3RPK4;A0A8P0SIB4;A0A8I3MN47;A0A8P0TUZ9;A0A8I3MDJ1;A0A8I3MHC0	A0A8P0T269;A0A8I3MCQ4;A0A8P0PN90;A0A8I3MN83;A0A8P0TK21;A0A8I3RRA0;A0A8I3MMR5;A0A8P0TN91;A0A8I3MXI2;A0A8I3RPK4;A0A8P0SIB4;A0A8I3MN47;A0A8P0TUZ9;A0A8I3MDJ1;A0A8I3MHC0	NCAM1	tr|A0A8P0T269|A0A8P0T269_CANLF Neural cell adhesion molecule 1 OS=Canis lupus familiaris OX=9615 GN=NCAM1 PE=4 SV=1;tr|A0A8I3MCQ4|A0A8I3MCQ4_CANLF Neural cell adhesion molecule 1 OS=Canis lupus familiaris OX=9615 GN=NCAM1 PE=4 SV=1;tr|A0A8P0PN90|A0A8P0PN90
28.544	28.5639	28.5563	28.3214	28.6619	28.2021	28.2562	28.0361	27.9557	28.0144	+	AHDS_CTRL	7	7	6	28.9	28.9	28.9	16.844	0	90.379	7684700000	6	51	149690000	5193400	19339000	3710800	7195100	25255000	20948000	19512000	17039000	20094000	11406000	3.20005	0.000129032	0.436593	5.41989	A0A8I3NH82;A0A8I3NH92	A0A8I3NH82;A0A8I3NH92	4 SV	tr|A0A8I3NH82|A0A8I3NH82_CANLF Ig-like domain-containing protein OS=Canis lupus familiaris OX=9615 PE=4 SV=1;tr|A0A8I3NH92|A0A8I3NH92_CANLF Ig-like domain-containing protein OS=Canis lupus familiaris OX=9615 PE=4 SV=1
26.5565	26.2789	26.1418	26.2728	26.5584	25.6257	26.0916	26.14	25.9494	25.8612	+	AHDS_CTRL	8	8	8	25.1	25.1	25.1	56.126	0	136.49	2649300000	15	47	18101000	12756000	12977000	15863000	14329000	13876000	3555000	4358000	4006900	3706300	2475000	2.06173	0.00257576	0.428091	3.45155	A0A8P0SPA5;A0A8I3RR39	A0A8P0SPA5;A0A8I3RR39	LOC489647	tr|A0A8P0SPA5|A0A8P0SPA5_CANLF Cadherin domain-containing protein OS=Canis lupus familiaris OX=9615 GN=LOC489647 PE=4 SV=1;tr|A0A8I3RR39|A0A8I3RR39_CANLF Cadherin domain-containing protein OS=Canis lupus familiaris OX=9615 GN=LOC489647 PE=4 SV=1
27.1413	27.398	26.97	27.3472	27.5042	27.0546	26.8699	26.7866	26.8348	26.7142	+	AHDS_CTRL	5	5	5	15.2	15.2	15.2	47.551	0	73.099	3312800000	19	47	95574000	10246000	11976000	8331600	10367000	11798000	10105000	8124900	10543000	8814100	5268000	2.26135	0.00113386	0.420159	3.76837	A0A8I3Q952;P19540;A0A8I3SCE7	A0A8I3Q952;P19540;A0A8I3SCE7	F9	tr|A0A8I3Q952|A0A8I3Q952_CANLF Coagulation factor IX OS=Canis lupus familiaris OX=9615 GN=F9 PE=4 SV=1;sp|P19540|FA9_CANLF Coagulation factor IX OS=Canis lupus familiaris OX=9615 GN=F9 PE=1 SV=1;tr|A0A8I3SCE7|A0A8I3SCE7_CANLF Coagulation factor IX OS=Canis
30.1041	30.2408	30.0297	30.2781	30.2118	29.9228	29.6931	29.6973	29.7433	29.7344	+	AHDS_CTRL	9	9	9	13.2	13.2	13.2	66.087	0	255.65	33893000000	31	204	451700000	62982000	56078000	48924000	55995000	57987000	36638000	33624000	36760000	30721000	31991000	3.78491	0.000109589	0.414735	6.63051	A0A8P0NDB3;A0A8P0SG74;A0A8I3Q318;A0A8I3Q576;A0A8I3Q960	A0A8P0NDB3;A0A8P0SG74;A0A8I3Q318;A0A8I3Q576	CFI	tr|A0A8P0NDB3|A0A8P0NDB3_CANLF Complement factor I OS=Canis lupus familiaris OX=9615 GN=CFI PE=4 SV=1;tr|A0A8P0SG74|A0A8P0SG74_CANLF Complement factor I OS=Canis lupus familiaris OX=9615 GN=CFI PE=4 SV=1;tr|A0A8I3Q318|A0A8I3Q318_CANLF Complement factor I O
29.3447	29.1571	29.2822	29.3344	29.3425	28.8546	28.7887	28.9141	28.962	28.8931	+	AHDS_CTRL	14	14	14	41.6	41.6	41.6	35.855	0	323.31	32635000000	14	238	560200000	69785000	62787000	72463000	77956000	77515000	39987000	31254000	39423000	61739000	27295000	4.69519	0	0.409671	8.89648	A0A8I3RR08;A0A8I3S4T9	A0A8I3RR08;A0A8I3S4T9	AZGP1	tr|A0A8I3RR08|A0A8I3RR08_CANLF Alpha-2-glycoprotein 1, zinc-binding OS=Canis lupus familiaris OX=9615 GN=AZGP1 PE=3 SV=1;tr|A0A8I3S4T9|A0A8I3S4T9_CANLF MHC class I-like antigen recognition-like domain-containing protein OS=Canis lupus familiaris OX=9615 PE
24.5592	24.4305	24.4713	24.5353	24.8236	23.8542	24.1862	24.9227	25.1198	22.7735	ns	AHDS_CTRL	4	4	4	15.7	15.7	15.7	36.585	0	26.259	266980000	18	10	13365000	2791700	2071500	2142100	2714400	3326100	165020	154430	0	0	0	0.417301	0.25089	0.39272	0.923901	A0A8P0SQF5;A0A8P0NBD5;A0A8P0T2Y3;A0A8P0P6T3;A0A8I3S6H4;A0A8I3MMN3;A0A8I3S1Y0;A0A8I3NU98;A0A8I3PX09;A0A8P0NR20;A0A8I3Q8U0;A0A8P0TJY3;A0A8P0TBM4;A0A8I3S1C9	A0A8P0SQF5;A0A8P0NBD5;A0A8P0T2Y3;A0A8P0P6T3;A0A8I3S6H4;A0A8I3MMN3	LDHA	tr|A0A8P0SQF5|A0A8P0SQF5_CANLF L-lactate dehydrogenase OS=Canis lupus familiaris OX=9615 GN=LDHA PE=3 SV=1;tr|A0A8P0NBD5|A0A8P0NBD5_CANLF L-lactate dehydrogenase OS=Canis lupus familiaris OX=9615 GN=LDHA PE=3 SV=1;tr|A0A8P0T2Y3|A0A8P0T2Y3_CANLF L-lactate d
25.3081	25.4693	25.1403	25.3688	25.5787	25.452	24.8496	25.1595	24.8145	24.6372	+	AHDS_CTRL	5	5	3	50	50	43.1	14.105	0	82.092	966020000	5	34	103060000	7909500	16192000	6735800	8746200	16765000	12807000	8713300	11462000	10447000	3280800	1.36863	0.0146133	0.390475	2.40572	A0A8I3PW10;A0A8P0P6G3;A0A8I3PQ44;A0A5F4CIE3;A0A8I3S9E1;A0A8I3PT67;A0A8I3N3A0;A0A8P0TUY1;A0A8I3S8M0;A0A8I3NZV6;A0A8I3PGL5;A0A8I3NUT4;A0A8P0SQE4;A0A8I3NYC7;A0A8I3P6J5;A0A8P0TE59;A0A8I3RWV3;A0A8I3RP66;A0A8I3N965;A0A8I3NIQ8;A0A8I3PV82;A0A8I3NUI1;A0A8P0PNF7;A0A8I3PL79;A0A8I3NKM9;A0A8I3NUI8;A0A8I3NDF0;A0A8P0SFF4	A0A8I3PW10;A0A8P0P6G3;A0A8I3PQ44;A0A5F4CIE3;A0A8I3S9E1;A0A8I3PT67;A0A8I3N3A0;A0A8P0TUY1;A0A8I3S8M0;A0A8I3NZV6;A0A8I3PGL5;A0A8I3NUT4;A0A8P0SQE4;A0A8I3NYC7;A0A8I3P6J5;A0A8P0TE59;A0A8I3RWV3;A0A8I3RP66	H2AC6	tr|A0A8I3PW10|A0A8I3PW10_CANLF Histone H2A OS=Canis lupus familiaris OX=9615 GN=H2AC6 PE=3 SV=1;tr|A0A8P0P6G3|A0A8P0P6G3_CANLF Histone H2A OS=Canis lupus familiaris OX=9615 GN=H2AC2 PE=3 SV=1;tr|A0A8I3PQ44|A0A8I3PQ44_CANLF Histone H2A OS=Canis lupus famili
22.9052	24.8068	23.8444	24.7228	24.4158	24.8172	23.4912	24.5085	22.5148	23.4652	ns	AHDS_CTRL	2	2	2	5.2	5.2	5.2	53.823	0	13.844	315990000	27	23	1399100	491270	485370	851890	1769300	1424600	529120	432390	870010	1115900	836290	0.298445	0.406667	0.379628	0.701329	A0A8I3MSF5	A0A8I3MSF5	ANGPTL3	tr|A0A8I3MSF5|A0A8I3MSF5_CANLF Angiopoietin like 3 OS=Canis lupus familiaris OX=9615 GN=ANGPTL3 PE=4 SV=1
25.33	25.6775	25.9195	25.5287	25.7275	25.0872	25.2366	25.3306	25.357	25.3225	+	AHDS_CTRL	11	8	8	30.8	25	25	51.303	0	123.89	1284300000	18	44	23211000	2162600	2561800	1648000	2852500	3308900	2187600	2262800	2306200	2655100	1265400	1.99502	0.00292537	0.369853	3.34766	A0A8I3RZS1;A0A8P0SMI7;A0A8P0T5D2;A0A8P0ST12;A0A8P0SZK6;A0A8P0P3Q2;A0A8I3PXL8;A0A8I3PYF1;A0A8P0SWG7;A0A8I3QCV8;A0A8I3PU38;A0A8P0SSP8;A0A8P0T7Q4;A0A8P0PF46;A0A8P0SSJ3;A0A8P0SUD1;A0A8P0TA08;A0A8I3Q2P8;A0A8I3PXQ9;A0A8I3PXS9;A0A8I3PXN9;A0A8I3PDU9;A0A8I3QDX0;A0A8I3Q1P3;A0A8I3Q1T8;A0A8I3PU07;A0A8I3PRE1;A0A8I3PUN5;A0A8I3PT15;A0A8I3SAQ9;A0A8I3PD67;A0A8P0SUR8;A0A8P0NJN2;A0A8I3PWK4;A0A8P0NQC3;A0A8I3PUH1;A0A…	A0A8I3RZS1;A0A8P0SMI7;A0A8P0T5D2;A0A8P0ST12;A0A8P0SZK6;A0A8P0P3Q2	IGLV@	tr|A0A8I3RZS1|A0A8I3RZS1_CANLF Ig-like domain-containing protein OS=Canis lupus familiaris OX=9615 PE=4 SV=1;tr|A0A8P0SMI7|A0A8P0SMI7_CANLF Ig-like domain-containing protein OS=Canis lupus familiaris OX=9615 PE=4 SV=1;tr|A0A8P0T5D2|A0A8P0T5D2_CANLF Ig-like
25.8912	26.0966	25.985	26.2105	26.1546	25.7622	26.1643	25.6376	25.4448	25.5651	+	AHDS_CTRL	7	7	7	24.1	24.1	24.1	39.897	0	48.282	1676400000	15	40	24108000	594680	3056500	1332700	1212500	3723000	3259600	2471800	2960300	3581900	1914600	1.4904	0.0106395	0.352802	2.58568	A0A1S7J0A8	A0A1S7J0A8	607076	tr|A0A1S7J0A8|A0A1S7J0A8_CANLF Monocyte differentiation antigen CD14 OS=Canis lupus familiaris OX=9615 GN=607076 PE=2 SV=1
24.8127	24.9414	24.5717	24.7171	25.0141	25.3459	23.7221	23.8081	24.4573	24.9602	ns	AHDS_CTRL	3	3	3	3.7	3.7	3.7	81.653	0	18.443	355520000	32	8	11110000	2169400	2125500	1616400	2143800	2468700	0	125690	150460	309970	0	0.506887	0.18216	0.352649	1.08088	A0A8P0SGI0;A0A8I3MFY4	A0A8P0SGI0;A0A8I3MFY4	PIGR	tr|A0A8P0SGI0|A0A8P0SGI0_CANLF Polymeric immunoglobulin receptor OS=Canis lupus familiaris OX=9615 GN=PIGR PE=4 SV=1;tr|A0A8I3MFY4|A0A8I3MFY4_CANLF Polymeric immunoglobulin receptor OS=Canis lupus familiaris OX=9615 GN=PIGR PE=4 SV=1
28.2695	28.3578	28.1696	28.2782	28.3189	28.0813	28.0234	27.9482	27.8696	27.8436	+	AHDS_CTRL	7	7	7	20	20	20	47.982	0	127.31	14664000000	16	134	424670000	49676000	46463000	45395000	57019000	54869000	36217000	37121000	34078000	41971000	21858000	3.458	9.09091e-05	0.3256	5.93357	A0A8I3N493	A0A8I3N493	SERPINA4	tr|A0A8I3N493|A0A8I3N493_CANLF Serpin family A member 4 OS=Canis lupus familiaris OX=9615 GN=SERPINA4 PE=3 SV=1
27.9385	27.7421	28.132	27.9024	27.9682	27.5258	27.5348	27.6991	27.7455	27.6289	+	AHDS_CTRL	6	6	6	73.9	73.9	73.9	12.68	0	167.25	7501300000	6	63	353020000	38414000	31035000	40861000	41115000	42984000	25221000	28052000	34972000	48446000	21915000	2.44299	0.00077193	0.309821	4.0655	A0A8I3NAM6;A0A8I3NFK0	A0A8I3NAM6;A0A8I3NFK0	TTR	tr|A0A8I3NAM6|A0A8I3NAM6_CANLF Transthyretin OS=Canis lupus familiaris OX=9615 GN=TTR PE=3 SV=1;tr|A0A8I3NFK0|A0A8I3NFK0_CANLF Transthyretin OS=Canis lupus familiaris OX=9615 GN=TTR PE=3 SV=1
31.9352	32.3923	31.9238	32.1719	32.3074	32.0371	31.8266	31.7313	31.9365	31.6857	+	AHDS_CTRL	5	5	5	22.7	22.7	22.7	9.7413	0	47.357	120800000000	3	128	13529000000	1333200000	1723000000	1289000000	1726600000	1891500000	1139600000	1073100000	1138900000	1529500000	685190000	1.51972	0.00976552	0.302702	2.62913	P56595;A0A8I3MV99	P56595	APOC1	sp|P56595|APOC1_CANLF Apolipoprotein C-I OS=Canis lupus familiaris OX=9615 GN=APOC1 PE=1 SV=1
30.4634	30.6548	30.4421	30.4972	30.5342	30.3085	30.1581	30.3194	30.1673	30.1504	+	AHDS_CTRL	20	20	20	50.6	50.6	50.6	52.788	0	323.31	68672000000	20	380	2281400000	287360000	273390000	248690000	285430000	317350000	162540000	189990000	190680000	199490000	126440000	3.27248	0.000131868	0.29763	5.56112	A0A8I3RR88;A0A8P0NE18	A0A8I3RR88;A0A8P0NE18	AGT	tr|A0A8I3RR88|A0A8I3RR88_CANLF Angiotensinogen OS=Canis lupus familiaris OX=9615 GN=AGT PE=3 SV=1;tr|A0A8P0NE18|A0A8P0NE18_CANLF Angiotensinogen OS=Canis lupus familiaris OX=9615 GN=AGT PE=3 SV=1
30.4576	30.3796	30.4981	30.5468	30.5543	30.187	30.2237	30.2142	30.2258	30.1168	+	AHDS_CTRL	60	60	60	47.5	47.5	47.5	187.95	0	323.31	135660000000	83	874	735850000	81366000	77527000	72860000	93545000	96762000	63204000	70930000	65320000	73975000	40365000	4.25014	0	0.293777	7.72318	A0A8P0S986;A0A8I3NVC1;CON__Q1A7A4	A0A8P0S986;A0A8I3NVC1	C5	tr|A0A8P0S986|A0A8P0S986_CANLF Complement C5 OS=Canis lupus familiaris OX=9615 GN=C5 PE=4 SV=1;tr|A0A8I3NVC1|A0A8I3NVC1_CANLF Complement C5 OS=Canis lupus familiaris OX=9615 GN=C5 PE=4 SV=1
33.1898	33.1795	33.2141	33.1977	33.1979	32.8676	32.9035	32.9279	32.9465	32.8737	+	AHDS_CTRL	149	149	149	76.3	76.3	76.3	191.84	0	323.31	2231100000000	94	5445	9677900000	1076500000	1017000000	978250000	1182500000	1193100000	790950000	891360000	892190000	1087800000	568360000	7.02913	0	0.291961	17.9895	A0A8I3NQA0;A0A8I3NGP3;CON__Q2UVX4	A0A8I3NQA0;A0A8I3NGP3	C3	tr|A0A8I3NQA0|A0A8I3NQA0_CANLF Complement C3 OS=Canis lupus familiaris OX=9615 GN=C3 PE=4 SV=1;tr|A0A8I3NGP3|A0A8I3NGP3_CANLF Complement C3 OS=Canis lupus familiaris OX=9615 GN=C3 PE=4 SV=1
30.8486	30.9225	30.4908	30.7487	30.7959	30.4926	30.6031	30.4699	30.3723	30.4298	+	AHDS_CTRL	23	23	2	21.2	21.2	1.9	139.73	0	323.31	56416000000	64	263	596280000	50543000	51671000	43239000	55791000	58913000	63910000	77201000	72952000	74398000	47657000	2.07407	0.00241221	0.287742	3.47087	A0A8P0NCB5;A0A8P0SZV2;A0A8P0NCE2	A0A8P0NCB5;A0A8P0SZV2;A0A8P0NCE2	CFH	tr|A0A8P0NCB5|A0A8P0NCB5_CANLF Sushi domain-containing protein OS=Canis lupus familiaris OX=9615 GN=CFH PE=4 SV=1;tr|A0A8P0SZV2|A0A8P0SZV2_CANLF Sushi domain-containing protein OS=Canis lupus familiaris OX=9615 GN=CFH PE=4 SV=1;tr|A0A8P0NCE2|A0A8P0NCE2_CAN
24.2079	24.117	24.0749	24.0225	22.267	23.7389	23.09	22.9514	22.6194	24.8603	ns	AHDS_CTRL	2	2	2	1.2	1.2	1.2	113.54	0	10.713	183480000	47	4	3903800	788520	661100	648360	733730	288330	92707	33498	73444	0	584100	0.213341	0.586701	0.285848	0.527936	A0A8I3PQW3;A0A8P0T7A6;A0A8P0SCB3	A0A8I3PQW3;A0A8P0T7A6;A0A8P0SCB3	ABTB2	tr|A0A8I3PQW3|A0A8I3PQW3_CANLF Ankyrin repeat and BTB domain containing 2 OS=Canis lupus familiaris OX=9615 GN=ABTB2 PE=4 SV=1;tr|A0A8P0T7A6|A0A8P0T7A6_CANLF Ankyrin repeat and BTB domain containing 2 OS=Canis lupus familiaris OX=9615 GN=ABTB2 PE=4 SV=1;tr
28.3438	28.2318	28.6997	28.3368	28.4383	28.1394	28.069	28.122	28.1722	28.2403	+	AHDS_CTRL	11	11	11	39.1	39.1	39.1	50.782	0	241.31	11528000000	18	125	52118000	4321300	4031900	4890800	7382600	8207300	4976800	5082700	4901300	5681600	2642100	1.83404	0.00465714	0.261515	3.10053	A0A8P0SEL5;A0A8I3NYS7;CON__Q2KJ83	A0A8P0SEL5;A0A8I3NYS7	CPN1	tr|A0A8P0SEL5|A0A8P0SEL5_CANLF Carboxypeptidase N subunit 1 OS=Canis lupus familiaris OX=9615 GN=CPN1 PE=3 SV=1;tr|A0A8I3NYS7|A0A8I3NYS7_CANLF Carboxypeptidase N subunit 1 OS=Canis lupus familiaris OX=9615 GN=CPN1 PE=3 SV=1
34.5085	34.5937	34.4899	34.5835	34.5905	34.3913	34.3468	34.3301	34.3181	34.1976	+	AHDS_CTRL	67	67	47	70.4	70.4	45	83.376	0	323.31	2254000000000	52	2923	22331000000	2284200000	2467600000	1964600000	2732300000	2614600000	2061900000	2274800000	2187000000	2424300000	1319900000	3.5033	9.1954e-05	0.236433	6.02697	A0A8P0TH07;A0A8I3Q3K3;A0A8P0NRK0;A0A8I3QM75;A0A8P0SC45;A0A8I3Q5K3;A0A8P0SXR4;A0A8I3Q9L5;CON__Q29443;CON__Q0IIK2	A0A8P0TH07;A0A8I3Q3K3;A0A8P0NRK0;A0A8I3QM75;A0A8P0SC45;A0A8I3Q5K3;A0A8P0SXR4;A0A8I3Q9L5	LOC477072	tr|A0A8P0TH07|A0A8P0TH07_CANLF Serotransferrin OS=Canis lupus familiaris OX=9615 GN=LOC477072 PE=3 SV=1;tr|A0A8I3Q3K3|A0A8I3Q3K3_CANLF Serotransferrin OS=Canis lupus familiaris OX=9615 GN=LOC477072 PE=3 SV=1;tr|A0A8P0NRK0|A0A8P0NRK0_CANLF Serotransferrin O
29.6653	29.9023	29.1905	29.8865	29.6877	29.5912	29.8453	29.4096	29.2204	29.0882	ns	AHDS_CTRL	2	2	2	3.6	3.6	3.6	37.913	0	11.081	10358000000	15	17	594180000	59973000	74353000	52646000	81510000	84727000	57098000	65552000	50425000	64259000	3641200	0.618564	0.124787	0.235506	1.26734	A0A8I3NGR4;A0A8I3NJ47;A0A8I3NER0	A0A8I3NGR4;A0A8I3NJ47;A0A8I3NER0	ACTR3B	tr|A0A8I3NGR4|A0A8I3NGR4_CANLF Actin related protein 3B OS=Canis lupus familiaris OX=9615 GN=ACTR3B PE=3 SV=1;tr|A0A8I3NJ47|A0A8I3NJ47_CANLF Actin related protein 3B OS=Canis lupus familiaris OX=9615 GN=ACTR3B PE=3 SV=1;tr|A0A8I3NER0|A0A8I3NER0_CANLF Actin
24.6153	23.5522	22.8079	24.4886	23.609	23.613	24.4018	23.6968	22.8722	23.3237	ns	AHDS_CTRL	2	2	2	4.7	4.7	4.7	63.154	0	70.848	121840000	26	7	1197600	689630	276670	511030	619880	301060	0	0	305310	0	0	0.228076	0.55498	0.233067	0.559006	A0A8I3S6U0;A0A8I3Q4C1;A0A8P0TAQ4;A0A8P0SDR8;A0A8I3Q4Y1;A0A8P0P403	A0A8I3S6U0;A0A8I3Q4C1;A0A8P0TAQ4;A0A8P0SDR8;A0A8I3Q4Y1;A0A8P0P403	TKT	tr|A0A8I3S6U0|A0A8I3S6U0_CANLF Transketolase OS=Canis lupus familiaris OX=9615 GN=TKT PE=4 SV=1;tr|A0A8I3Q4C1|A0A8I3Q4C1_CANLF Transketolase OS=Canis lupus familiaris OX=9615 GN=TKT PE=4 SV=1;tr|A0A8P0TAQ4|A0A8P0TAQ4_CANLF Transketolase OS=Canis lupus fami
27.6716	27.8327	27.6211	27.8161	27.7686	27.5599	27.6263	27.5183	27.4724	27.4073	+	AHDS_CTRL	42	42	42	22.9	22.9	22.9	247.98	0	323.31	21745000000	88	316	111780000	12988000	11849000	10074000	13995000	13609000	9947900	11120000	10485000	11009000	6704100	2.43426	0.000765217	0.225166	4.05099	A0A8P0TAD1;A0A8I3MSW8;A0A8P0SJS2;A0A8I3MLH1;CON__Q28107	A0A8P0TAD1;A0A8I3MSW8;A0A8P0SJS2;A0A8I3MLH1	F5	tr|A0A8P0TAD1|A0A8P0TAD1_CANLF Coagulation factor V OS=Canis lupus familiaris OX=9615 GN=F5 PE=3 SV=1;tr|A0A8I3MSW8|A0A8I3MSW8_CANLF Coagulation factor V OS=Canis lupus familiaris OX=9615 GN=F5 PE=3 SV=1;tr|A0A8P0SJS2|A0A8P0SJS2_CANLF Coagulation factor V
29.089	29.1358	28.9203	29.1691	29.0953	29.0028	28.9186	28.7286	28.9014	28.7383	+	AHDS_CTRL	26	26	26	28.4	28.4	28.4	94.89	0	323.31	34966000000	49	258	278620000	28030000	22977000	24970000	30058000	32274000	27415000	29329000	27766000	35747000	20055000	1.93775	0.00350365	0.223972	3.2592	A0A8I3MQ72;A0A8P0T2K7;CON__Q29RQ1	A0A8I3MQ72;A0A8P0T2K7	C7	tr|A0A8I3MQ72|A0A8I3MQ72_CANLF Complement C7 OS=Canis lupus familiaris OX=9615 GN=C7 PE=3 SV=1;tr|A0A8P0T2K7|A0A8P0T2K7_CANLF Complement C7 OS=Canis lupus familiaris OX=9615 GN=C7 PE=3 SV=1
31.5213	31.5299	31.6096	31.5245	31.458	31.2797	31.3122	31.3574	31.3499	31.2711	+	AHDS_CTRL	102	102	102	64.2	64.2	64.2	192.45	0	323.31	477380000000	79	2070	1807300000	191420000	183950000	192090000	200900000	202240000	165170000	172070000	183340000	198150000	118010000	4.0309	0.000119403	0.214557	7.19248	A0A8P0NTA8;A0A8P0TPS8;A0A8P0S6P1;A0A8P0PB17;A0A8I3NQ63;A0A8I3NH20;A0A8I3NH95;A0A8I3P282;CON__P01030;CON__ENSEMBL:ENSBTAP00000007350	A0A8P0NTA8;A0A8P0TPS8;A0A8P0S6P1;A0A8P0PB17;A0A8I3NQ63;A0A8I3NH20;A0A8I3NH95;A0A8I3P282	LOC481722	tr|A0A8P0NTA8|A0A8P0NTA8_CANLF Complement C4 gamma chain OS=Canis lupus familiaris OX=9615 GN=LOC481722 PE=4 SV=1;tr|A0A8P0TPS8|A0A8P0TPS8_CANLF Complement C4 gamma chain OS=Canis lupus familiaris OX=9615 GN=LOC481722 PE=4 SV=1;tr|A0A8P0S6P1|A0A8P0S6P1_CAN
33.1443	33.0199	33.2746	33.103	33.0609	32.8113	33.0277	32.9385	32.9824	32.896	+	AHDS_CTRL	32	32	32	59.2	59.2	59.2	60.985	0	323.31	393300000000	34	975	2133900000	245510000	227900000	243850000	265580000	294670000	157950000	184490000	185910000	225200000	102870000	1.96361	0.00314074	0.189353	3.29906	A0A8I3NHZ1;CON__P41361	A0A8I3NHZ1	SERPINC1	tr|A0A8I3NHZ1|A0A8I3NHZ1_CANLF Antithrombin-III OS=Canis lupus familiaris OX=9615 GN=SERPINC1 PE=3 SV=1
33.0692	32.9874	32.9938	32.9961	33.05	32.7608	32.9838	32.7399	32.8564	32.8164	+	AHDS_CTRL	28	28	28	34.8	34.8	34.8	96.641	0	323.31	549530000000	39	981	6341800000	807410000	729540000	669590000	836420000	833590000	440120000	524800000	514600000	647390000	338380000	2.43134	0.000758621	0.187819	4.04617	A0A8P0NAN3;A0A8I3NBI4;A0A8P0SRG0;A0A8I3RXA2;CON__P02672;P68213	A0A8P0NAN3;A0A8I3NBI4;A0A8P0SRG0;A0A8I3RXA2	FGA	tr|A0A8P0NAN3|A0A8P0NAN3_CANLF Fibrinogen alpha chain OS=Canis lupus familiaris OX=9615 GN=FGA PE=4 SV=1;tr|A0A8I3NBI4|A0A8I3NBI4_CANLF Fibrinogen alpha chain OS=Canis lupus familiaris OX=9615 GN=FGA PE=4 SV=1;tr|A0A8P0SRG0|A0A8P0SRG0_CANLF Fibrinogen alph
32.8037	32.6375	32.8324	32.828	32.7522	32.5889	32.5914	32.5487	32.6406	32.5522	+	AHDS_CTRL	30	30	24	49.8	49.8	41	52.071	0	323.31	407270000000	23	836	10402000000	1219900000	988610000	1190700000	1234100000	1234300000	883960000	922590000	896180000	1202600000	629580000	2.79833	0.000415094	0.186426	4.67556	A0A8I3NFJ3;A0A8I3NFN0;A0A8I3RWX3;A0A8P0TJY2;A0A8I3NFP8;CON__ENSEMBL:ENSBTAP00000018229	A0A8I3NFJ3;A0A8I3NFN0;A0A8I3RWX3;A0A8P0TJY2;A0A8I3NFP8	GC	tr|A0A8I3NFJ3|A0A8I3NFJ3_CANLF Vitamin D-binding protein OS=Canis lupus familiaris OX=9615 GN=GC PE=4 SV=1;tr|A0A8I3NFN0|A0A8I3NFN0_CANLF Vitamin D-binding protein OS=Canis lupus familiaris OX=9615 GN=GC PE=4 SV=1;tr|A0A8I3RWX3|A0A8I3RWX3_CANLF Vitamin D-b
28.6034	28.7464	28.5201	28.4101	28.5144	28.3148	28.5298	28.263	28.6933	28.1098	ns	AHDS_CTRL	7	7	7	14.6	14.6	14.6	53.491	0	60.33	10177000000	23	68	266800000	27527000	28739000	21444000	30261000	29263000	24710000	29794000	24268000	37116000	13676000	0.770264	0.0751529	0.176731	1.50905	A0A8I3PQV5	A0A8I3PQV5	F10	tr|A0A8I3PQV5|A0A8I3PQV5_CANLF Coagulation factor X OS=Canis lupus familiaris OX=9615 GN=F10 PE=4 SV=1
32.1441	32.0753	32.0752	32.208	32.1941	31.9823	31.9929	31.9764	32.0338	31.9193	+	AHDS_CTRL	83	83	4	69.1	69.1	1.8	165.13	0	323.31	557590000000	71	2109	2657600000	250390000	236820000	242230000	281370000	300100000	244400000	273570000	297550000	337530000	193600000	2.8126	0.000419048	0.158399	4.70095	A0A8I3Q5H9;A0A8I3QH15;A0A8I3S6R0	A0A8I3Q5H9;A0A8I3QH15;A0A8I3S6R0	A2M	tr|A0A8I3Q5H9|A0A8I3Q5H9_CANLF Alpha-2-macroglobulin OS=Canis lupus familiaris OX=9615 GN=A2M PE=3 SV=1;tr|A0A8I3QH15|A0A8I3QH15_CANLF Alpha-2-macroglobulin OS=Canis lupus familiaris OX=9615 GN=A2M PE=3 SV=1;tr|A0A8I3S6R0|A0A8I3S6R0_CANLF Alpha-2-macroglob
32.9437	32.7305	32.7768	32.8013	32.7126	32.7653	32.4811	32.5703	32.6037	32.7639	+	AHDS_CTRL	6	6	6	51	51	51	11.225	0	323.31	242450000000	5	435	21401000000	2881900000	2335200000	2680100000	2619400000	2647200000	1953800000	637080000	1899800000	2240400000	1506100000	1.26704	0.0192105	0.156126	2.25586	E2RAK7;A0A8I3QJD2	E2RAK7	APOA2	sp|E2RAK7|APOA2_CANLF Apolipoprotein A-II OS=Canis lupus familiaris OX=9615 GN=APOA2 PE=1 SV=2
26.0364	26.2376	25.9257	26.2288	26.0523	26.1572	25.9649	25.7874	26.0432	25.748	ns	AHDS_CTRL	4	4	1	37	37	15.6	14.715	0	104.59	1528300000	5	37	205890000	21709000	23563000	6871300	26806000	24479000	19511000	19151000	23715000	26598000	13484000	0.827246	0.0649398	0.156009	1.59736	A0A8I3SB92;A0A8I3PZP2;A0A8I3PVD6;A0A8I3Q448	A0A8I3SB92;A0A8I3PZP2;A0A8I3PVD6;A0A8I3Q448	4 SV	tr|A0A8I3SB92|A0A8I3SB92_CANLF Ig-like domain-containing protein OS=Canis lupus familiaris OX=9615 PE=4 SV=1;tr|A0A8I3PZP2|A0A8I3PZP2_CANLF Ig-like domain-containing protein OS=Canis lupus familiaris OX=9615 PE=4 SV=1;tr|A0A8I3PVD6|A0A8I3PVD6_CANLF Ig-like
25.6769	25.87	25.9971	25.9939	26.0272	25.7927	25.6726	25.6973	25.6908	25.9496	+	AHDS_CTRL	11	11	11	23.9	23.9	23.9	59.508	0	106.86	2002000000	24	58	41223000	3172500	3791100	2778000	3732200	4198100	4672600	4473100	6031500	5612700	2760900	0.985322	0.0421118	0.152425	1.83752	A0A8I3S835;A0A8I3PVK2;A0A8I3PHD5;A0A8I3PQM5	A0A8I3S835;A0A8I3PVK2;A0A8I3PHD5;A0A8I3PQM5	BTD	tr|A0A8I3S835|A0A8I3S835_CANLF Biotinidase OS=Canis lupus familiaris OX=9615 GN=BTD PE=3 SV=1;tr|A0A8I3PVK2|A0A8I3PVK2_CANLF Biotinidase OS=Canis lupus familiaris OX=9615 GN=BTD PE=3 SV=1;tr|A0A8I3PHD5|A0A8I3PHD5_CANLF Biotinidase OS=Canis lupus familiaris
25.8042	25.7419	25.3634	25.7391	25.8089	25.7179	25.4815	25.4071	25.6879	25.4806	ns	AHDS_CTRL	10	10	10	23.4	23.4	23.4	78.442	0	74.272	1621800000	44	45	3802600	185860	202130	140380	239750	289370	496870	524120	482380	861720	380050	0.646975	0.114114	0.136486	1.31348	A0A8P0NEM7;A0A8I3MP41;A0A8I3RQL9;A0A8I3MLE9	A0A8P0NEM7;A0A8I3MP41;A0A8I3RQL9;A0A8I3MLE9	QSOX1	tr|A0A8P0NEM7|A0A8P0NEM7_CANLF Sulfhydryl oxidase OS=Canis lupus familiaris OX=9615 GN=QSOX1 PE=3 SV=1;tr|A0A8I3MP41|A0A8I3MP41_CANLF Sulfhydryl oxidase OS=Canis lupus familiaris OX=9615 GN=QSOX1 PE=3 SV=1;tr|A0A8I3RQL9|A0A8I3RQL9_CANLF Sulfhydryl oxidase
30.3819	30.5677	30.3243	30.636	30.6042	30.4411	30.3929	30.3679	30.4922	30.1826	ns	AHDS_CTRL	27	27	27	37.8	37.8	37.8	91.169	0	323.31	95561000000	46	563	945570000	104040000	103390000	85537000	118220000	118910000	75760000	91601000	84486000	110680000	52939000	0.800454	0.068619	0.127469	1.55598	A0A8I3MF27;P80009;CON__P06868	A0A8I3MF27;P80009	PLG	tr|A0A8I3MF27|A0A8I3MF27_CANLF Plasminogen OS=Canis lupus familiaris OX=9615 GN=PLG PE=3 SV=1;sp|P80009|PLMN_CANLF Plasminogen (Fragment) OS=Canis lupus familiaris OX=9615 GN=PLG PE=1 SV=1
24.7247	24.9601	24.382	21.7854	24.7473	24.3193	25.2557	24.0566	23.1661	23.1773	ns	AHDS_CTRL	3	3	3	11.9	11.9	11.9	39.119	0	18.269	228900000	23	7	9952200	2742400	2027700	1268500	824170	2384600	0	704910	0	0	0	0.0632837	0.887567	0.124933	0.176348	A0A8I3MQC3;A0A8P0NLY2;A0A8I3MZK2;A0A8I3MJP4;A0A8I3PHH5;A0A8P0NM88	A0A8I3MQC3;A0A8P0NLY2;A0A8I3MZK2;A0A8I3MJP4	ALDOA	tr|A0A8I3MQC3|A0A8I3MQC3_CANLF Fructose-bisphosphate aldolase OS=Canis lupus familiaris OX=9615 GN=ALDOA PE=3 SV=1;tr|A0A8P0NLY2|A0A8P0NLY2_CANLF Fructose-bisphosphate aldolase OS=Canis lupus familiaris OX=9615 GN=ALDOA PE=3 SV=1;tr|A0A8I3MZK2|A0A8I3MZK2_C
24.9627	25.0128	24.8868	24.9168	25.0164	25.0104	24.9435	24.8383	24.7806	24.6976	ns	AHDS_CTRL	2	2	2	10.5	10.5	10.5	44.262	0	26.69	401690000	19	5	4825700	541030	443500	356370	593550	560340	495290	648750	438330	495110	253480	0.898403	0.0526585	0.105029	1.70622	A0A8I3P5Q3;A0A8I3NVP8;A0A8I3NVH9;A0A8I3P2H9	A0A8I3P5Q3;A0A8I3NVP8;A0A8I3NVH9;A0A8I3P2H9	PLTP	tr|A0A8I3P5Q3|A0A8I3P5Q3_CANLF Phospholipid transfer protein OS=Canis lupus familiaris OX=9615 GN=PLTP PE=3 SV=1;tr|A0A8I3NVP8|A0A8I3NVP8_CANLF Phospholipid transfer protein OS=Canis lupus familiaris OX=9615 GN=PLTP PE=3 SV=1;tr|A0A8I3NVH9|A0A8I3NVH9_CANLF
31.23	30.9478	30.6921	31.2671	31.0866	30.9644	31.0933	30.9283	30.8735	30.8556	ns	AHDS_CTRL	15	13	7	40.7	34.9	15.5	50.77	0	323.31	48520000000	16	223	566010000	52856000	38269000	51333000	55758000	56906000	61461000	59162000	78251000	68761000	43252000	0.404381	0.265188	0.101679	0.900585	A0A8I3RZV0	A0A8I3RZV0	IGLV@	tr|A0A8I3RZV0|A0A8I3RZV0_CANLF Ig-like domain-containing protein OS=Canis lupus familiaris OX=9615 PE=4 SV=1
31.6567	31.8392	31.7218	31.7734	31.7611	31.7832	31.6313	31.5477	31.8303	31.5961	ns	AHDS_CTRL	7	7	7	57	57	57	10.989	0	323.31	85423000000	7	195	9296000000	983490000	1041800000	887200000	1219200000	1198700000	787960000	764170000	817410000	994380000	601600000	0.555146	0.1586	0.0727245	1.16255	A0A8I3MTA8;A0A8I3MW28;A0A8P0PGY8;P12279	A0A8I3MTA8;A0A8I3MW28;A0A8P0PGY8;P12279	APOC3	tr|A0A8I3MTA8|A0A8I3MTA8_CANLF Apolipoprotein C-III OS=Canis lupus familiaris OX=9615 GN=APOC3 PE=3 SV=1;tr|A0A8I3MW28|A0A8I3MW28_CANLF Apolipoprotein C-III OS=Canis lupus familiaris OX=9615 GN=APOC3 PE=3 SV=1;tr|A0A8P0PGY8|A0A8P0PGY8_CANLF Apolipoprotein
29.0359	28.9774	28.7548	29.029	29.0504	28.9509	28.8577	28.813	28.9827	28.8801	ns	AHDS_CTRL	24	24	24	28.2	28.2	28.2	82.62	0	323.31	23815000000	38	210	267150000	22292000	19672000	24615000	25783000	27080000	30802000	30635000	28337000	38385000	19548000	0.547598	0.159913	0.0726292	1.14989	A0A8I3NL65;A0A8I3NTG4;A0A8I3NF11;A0A8I3NQQ5;A0A8I3S0A1	A0A8I3NL65;A0A8I3NTG4;A0A8I3NF11;A0A8I3NQQ5;A0A8I3S0A1	C2	tr|A0A8I3NL65|A0A8I3NL65_CANLF Complement C2 OS=Canis lupus familiaris OX=9615 GN=C2 PE=4 SV=1;tr|A0A8I3NTG4|A0A8I3NTG4_CANLF Complement C2 OS=Canis lupus familiaris OX=9615 GN=C2 PE=4 SV=1;tr|A0A8I3NF11|A0A8I3NF11_CANLF Complement C2 OS=Canis lupus famili
32.0609	31.9612	32.0217	32.072	32.0477	31.8507	31.9407	32.0043	32.007	32.0248	+	AHDS_CTRL	41	41	41	47.2	47.2	47.2	86.306	0	323.31	194830000000	35	787	2870900000	328500000	334490000	299400000	360280000	371050000	219630000	260880000	229410000	296690000	170530000	0.951175	0.0458896	0.0672207	1.78613	A0A8I3NLH3;A0A8P0N3X6;CON__Q3KUS7	A0A8I3NLH3;A0A8P0N3X6	CFB	tr|A0A8I3NLH3|A0A8I3NLH3_CANLF Complement C2 OS=Canis lupus familiaris OX=9615 GN=CFB PE=4 SV=1;tr|A0A8P0N3X6|A0A8P0N3X6_CANLF Complement C2 OS=Canis lupus familiaris OX=9615 GN=CFB PE=4 SV=1
33.1317	33.0759	33.095	33.1202	33.1117	33.0354	33.1268	33.0308	33.013	33.0146	+	AHDS_CTRL	17	17	1	52.1	52.1	3.8	51.568	0	323.31	213810000000	18	711	6660000000	841390000	563460000	623410000	599500000	699410000	661370000	717820000	708970000	794770000	449890000	1.5646	0.00869444	0.0627785	2.69576	A0A8I3P2N6;A0A8I3NU27;A0A8I3P4U4;A0A8I3P3U9;A0A8I3PY59;A0A8I3S0Q8;A0A8I3PU17;A0A8I3PCV1;A0A8I3PCP7;A0A8I3P8G8;A0A8I3P202;A0A8P0SU88;A0A8I3PQA6	A0A8I3P2N6;A0A8I3NU27;A0A8I3P4U4;A0A8I3P3U9	IGLV@	tr|A0A8I3P2N6|A0A8I3P2N6_CANLF Ig-like domain-containing protein OS=Canis lupus familiaris OX=9615 PE=4 SV=1;tr|A0A8I3NU27|A0A8I3NU27_CANLF Ig-like domain-containing protein OS=Canis lupus familiaris OX=9615 PE=4 SV=1;tr|A0A8I3P4U4|A0A8I3P4U4_CANLF Ig-like
28.7521	28.6034	28.5806	28.6279	28.6788	28.6708	28.6911	28.5111	28.5911	28.509	ns	AHDS_CTRL	7	7	7	21	21	21	54.894	0	58.664	10557000000	22	70	210240000	23602000	22928000	16140000	22489000	25195000	20346000	21379000	20949000	25536000	11678000	0.517838	0.177124	0.0539459	1.09958	A0A8I3P2V1;A0A8P0SMI9;A0A8I3PJN5	A0A8I3P2V1;A0A8P0SMI9;A0A8I3PJN5	IGLV@	tr|A0A8I3P2V1|A0A8I3P2V1_CANLF Ig-like domain-containing protein OS=Canis lupus familiaris OX=9615 PE=4 SV=1;tr|A0A8P0SMI9|A0A8P0SMI9_CANLF Ig-like domain-containing protein OS=Canis lupus familiaris OX=9615 PE=4 SV=1;tr|A0A8I3PJN5|A0A8I3PJN5_CANLF Ig-like
36.1057	36.0314	36.1002	36.0333	36.0579	36.0393	35.9971	35.9822	35.9334	36.1477	ns	AHDS_CTRL	46	46	44	91.4	91.4	91.4	30.181	0	323.31	6518900000000	18	4770	161360000000	13934000000	11652000000	14551000000	15467000000	15321000000	17717000000	17658000000	18264000000	21513000000	15289000000	0.552298	0.159094	0.0457397	1.15777	A0A8I3MSG4;P02648	A0A8I3MSG4;P02648	APOA1	tr|A0A8I3MSG4|A0A8I3MSG4_CANLF Apolipoprotein A1 OS=Canis lupus familiaris OX=9615 GN=APOA1 PE=3 SV=1;sp|P02648|APOA1_CANLF Apolipoprotein A-I OS=Canis lupus familiaris OX=9615 GN=APOA1 PE=1 SV=2
27.8116	27.9063	27.574	28.0129	27.9536	27.8543	27.867	27.8485	27.8298	27.7449	ns	AHDS_CTRL	9	9	8	17.8	17.8	16.7	70.888	0	83.973	7055400000	40	89	146200000	14968000	13544000	12196000	15540000	17066000	14145000	14550000	15963000	17665000	10558000	0.10648	0.818794	0.0228004	0.285431	A0A5K1VKB9	A0A5K1VKB9	KLKB1	tr|A0A5K1VKB9|A0A5K1VKB9_CANLF Kallikrein B1 OS=Canis lupus familiaris OX=9615 GN=KLKB1 PE=2 SV=1
25.5387	25.5503	25.0936	25.3592	25.9567	25.4301	25.6894	25.3289	25.7288	25.2175	ns	AHDS_CTRL	3	3	3	6	6	6	53.705	0	19.408	700150000	18	16	25674000	2733500	2462000	2693000	3008000	3528600	2240300	2352600	2448700	2316700	1890200	0.0422258	0.922927	0.0207634	0.120122	A0A8I3N025;A0A8I3N567	A0A8I3N025	VTN	tr|A0A8I3N025|A0A8I3N025_CANLF Vitronectin OS=Canis lupus familiaris OX=9615 GN=VTN PE=4 SV=1
29.1485	27.5441	24.7554	25.2368	24.2095	26.7725	26.2485	26.0569	25.8643	25.8834	ns	AHDS_CTRL	2	2	2	6.9	6.9	6.9	31.46	0	54.497	1963100000	17	25	37471000	24675000	812700	670970	1255700	921480	2739700	2490300	2628000	1883600	1571100	0.00488249	0.990048	0.013726	0.0144555	A0A8P0P4H9;A0A8I3P5X8;A0A8I3PKZ8;A0A8I3P5K0;A0A8I3PF12	A0A8P0P4H9;A0A8I3P5X8;A0A8I3PKZ8;A0A8I3P5K0;A0A8I3PF12	ZDHHC20	tr|A0A8P0P4H9|A0A8P0P4H9_CANLF Zinc finger DHHC-type palmitoyltransferase 20 OS=Canis lupus familiaris OX=9615 GN=ZDHHC20 PE=4 SV=1;tr|A0A8I3P5X8|A0A8I3P5X8_CANLF Palmitoyltransferase OS=Canis lupus familiaris OX=9615 GN=ZDHHC20 PE=3 SV=1;tr|A0A8I3PKZ8|A0A
26.3242	26.365	25.8398	26.1514	26.3771	26.0874	26.3278	26.1563	26.0903	26.4139	ns	AHDS_CTRL	3	3	3	6.9	6.9	6.9	60.067	0	17.578	1124700000	29	21	36288000	4424400	3779400	2853600	3846700	4573700	2859300	3624800	3616000	3861000	2848800	0.0103019	0.983223	-0.00366936	-0.0303156	A0A8I3PHM9;A0A8I3S8Q6;A0A8I3PN81	A0A8I3PHM9;A0A8I3S8Q6;A0A8I3PN81	IL1RAP	tr|A0A8I3PHM9|A0A8I3PHM9_CANLF Interleukin 1 receptor accessory protein OS=Canis lupus familiaris OX=9615 GN=IL1RAP PE=3 SV=1;tr|A0A8I3S8Q6|A0A8I3S8Q6_CANLF Interleukin 1 receptor accessory protein OS=Canis lupus familiaris OX=9615 GN=IL1RAP PE=3 SV=1;tr|A
27.4744	27.599	27.2262	27.3404	27.5365	27.5422	27.4567	27.4734	27.3011	27.4628	ns	AHDS_CTRL	2	2	2	0.9	0.9	0.9	479.91	0	12.017	2246900000	228	4	9855000	948800	1048000	668190	913750	1014400	1094400	1009200	1174000	1156500	827860	0.0543868	0.900392	-0.011972	-0.15286	A0A8P0SHN4;A0A8I3MU78	A0A8P0SHN4;A0A8I3MU78	ANK3	tr|A0A8P0SHN4|A0A8P0SHN4_CANLF Ankyrin 3 OS=Canis lupus familiaris OX=9615 GN=ANK3 PE=4 SV=1;tr|A0A8I3MU78|A0A8I3MU78_CANLF Ankyrin 3 OS=Canis lupus familiaris OX=9615 GN=ANK3 PE=4 SV=1
27.383	27.5147	27.1762	26.8445	27.5373	27.3295	27.4731	27.2327	27.2525	27.3319	ns	AHDS_CTRL	12	12	12	38.4	38.4	38.4	45.476	0	157.11	3903000000	25	63	134370000	10237000	11534000	9162300	10433000	10482000	15793000	18931000	16816000	19868000	11111000	0.088939	0.85042	-0.0328148	-0.242066	A0A8P0SLZ3;A0A8I3MUM2	A0A8P0SLZ3;A0A8I3MUM2	SERPINA11	tr|A0A8P0SLZ3|A0A8P0SLZ3_CANLF Serpin family A member 11 OS=Canis lupus familiaris OX=9615 GN=SERPINA11 PE=3 SV=1;tr|A0A8I3MUM2|A0A8I3MUM2_CANLF Serpin family A member 6 OS=Canis lupus familiaris OX=9615 GN=SERPINA6 PE=3 SV=1
25.6387	25.144	26.1533	25.5841	25.1049	25.5473	25.308	25.4891	25.7247	25.8026	ns	AHDS_CTRL	4	4	4	10.4	10.4	10.4	81.749	0	45.676	970180000	36	27	13082000	958240	795860	1283800	1257200	975040	1421300	2010900	1620600	1521800	1237600	0.0858924	0.852498	-0.0493519	-0.23441	A0A8I3PF98;A0A8P0SIM1;A0A8I3PG15;A0A8I3S5K0;A0A8I3PJ55	A0A8I3PF98;A0A8P0SIM1;A0A8I3PG15	MASP1	tr|A0A8I3PF98|A0A8I3PF98_CANLF MBL associated serine protease 1 OS=Canis lupus familiaris OX=9615 GN=MASP1 PE=4 SV=1;tr|A0A8P0SIM1|A0A8P0SIM1_CANLF MBL associated serine protease 1 OS=Canis lupus familiaris OX=9615 GN=MASP1 PE=4 SV=1;tr|A0A8I3PG15|A0A8I3PG
24.8509	24.7351	24.6527	24.7356	24.6658	24.8204	24.8245	24.7708	24.6984	24.8287	ns	AHDS_CTRL	7	7	7	17.2	17.2	17.2	61.568	0	65.865	875170000	20	27	1328900	1848100	1326600	1456500	1748700	2301300	350630	406030	572270	3893700	2770600	0.704565	0.0931628	-0.0605328	-1.4057	A0A8I3MTX4	A0A8I3MTX4	MMP19	tr|A0A8I3MTX4|A0A8I3MTX4_CANLF Matrix metallopeptidase 19 OS=Canis lupus familiaris OX=9615 GN=MMP19 PE=3 SV=1
32.2444	32.1508	32.2319	32.1915	32.3003	32.3642	32.4311	32.1755	32.201	32.2946	ns	AHDS_CTRL	29	6	6	57.7	16.7	16.7	42.535	0	261.01	140500000000	26	185	2841000000	278000000	265440000	240780000	310330000	328350000	294280000	316720000	279310000	304270000	223510000	0.625454	0.122305	-0.0695152	-1.27857	E2RE76	E2RE76	APOA4	sp|E2RE76|APOA4_CANLF Apolipoprotein A-IV OS=Canis lupus familiaris OX=9615 GN=APOA4 PE=3 SV=2
26.6252	26.5729	26.4804	26.5568	26.5803	26.7579	26.6898	26.7398	26.5939	26.4022	ns	AHDS_CTRL	7	7	7	19.5	19.5	19.5	49.377	0	78.3	2929300000	25	49	48760000	3880800	5149200	4386900	4802000	4941600	5464900	5304900	5355300	5902200	3571900	0.495839	0.188511	-0.0736107	-1.06193	A0A8P0TET2;A0A8I3NWV3;A0A8P0NJ63;A0A8I3P7Z6;CON__Q9TT36	A0A8P0TET2;A0A8I3NWV3;A0A8P0NJ63;A0A8I3P7Z6	SERPINA7	tr|A0A8P0TET2|A0A8P0TET2_CANLF Serpin family A member 7 OS=Canis lupus familiaris OX=9615 GN=SERPINA7 PE=3 SV=1;tr|A0A8I3NWV3|A0A8I3NWV3_CANLF Serpin family A member 7 OS=Canis lupus familiaris OX=9615 GN=SERPINA7 PE=3 SV=1;tr|A0A8P0NJ63|A0A8P0NJ63_CANLF S
29.4361	29.3974	29.3902	29.4264	29.4702	29.4638	29.5228	29.5082	29.477	29.5212	+	AHDS_CTRL	141	141	3	38.8	38.8	1.1	503.76	0	323.31	151100000000	239	1364	260620000	24577000	23663000	24314000	27925000	28709000	25079000	27655000	28396000	31085000	19218000	2.39333	0.000739496	-0.0745636	-3.98336	A0A8I3S4D1;CON__ENSEMBL:ENSBTAP00000032840	A0A8I3S4D1	APOB	tr|A0A8I3S4D1|A0A8I3S4D1_CANLF Apolipoprotein B OS=Canis lupus familiaris OX=9615 GN=APOB PE=4 SV=1
32.0766	31.7923	32.1448	31.9832	31.9388	31.9523	31.9661	32.0417	32.0372	32.3227	ns	AHDS_CTRL	21	21	2	45.5	45.5	4.9	42.416	0	323.31	237160000000	19	530	7545400000	771580000	861530000	675800000	942250000	943540000	663260000	704150000	733590000	799000000	450700000	0.376849	0.293216	-0.076849	-0.850247	A0A8I3PDJ5;A0A8I3P629;A0A8I3P641;CON__Q58D62	A0A8I3PDJ5;A0A8I3P629;A0A8I3P641	FETUB	tr|A0A8I3PDJ5|A0A8I3PDJ5_CANLF Fetuin B OS=Canis lupus familiaris OX=9615 GN=FETUB PE=4 SV=1;tr|A0A8I3P629|A0A8I3P629_CANLF Fetuin B OS=Canis lupus familiaris OX=9615 GN=FETUB PE=4 SV=1;tr|A0A8I3P641|A0A8I3P641_CANLF Fetuin B OS=Canis lupus familiaris OX=9
27.1138	26.9941	26.8391	27.0587	27.0625	26.9564	27.2947	26.9871	27.0413	27.1927	ns	AHDS_CTRL	5	5	5	34.2	34.2	34.2	22.186	0	179.97	3599100000	9	55	263080000	26591000	21966000	22907000	27205000	26529000	21562000	27655000	28753000	35637000	24276000	0.464949	0.209895	-0.0808113	-1.00835	A0A8I3NNJ6;CON__Q2KIS7	A0A8I3NNJ6	CLEC3B	tr|A0A8I3NNJ6|A0A8I3NNJ6_CANLF C-type lectin domain family 3 member B OS=Canis lupus familiaris OX=9615 GN=CLEC3B PE=4 SV=1
28.6355	28.7064	28.5306	28.5063	28.3878	28.7287	28.7497	28.7082	28.6148	28.63	+	AHDS_CTRL	19	19	19	51.9	51.9	51.9	46.453	0	323.31	21871000000	22	255	387830000	43280000	38541000	38474000	43703000	43463000	35002000	38825000	39285000	42912000	24348000	1.21097	0.0220387	-0.132973	-2.17309	A0A8I3S0B7;A0A8P0SNE5	A0A8I3S0B7;A0A8P0SNE5	SERPINF1	tr|A0A8I3S0B7|A0A8I3S0B7_CANLF Serpin family F member 1 OS=Canis lupus familiaris OX=9615 GN=SERPINF1 PE=3 SV=1;tr|A0A8P0SNE5|A0A8P0SNE5_CANLF Serpin family F member 1 OS=Canis lupus familiaris OX=9615 GN=SERPINF1 PE=3 SV=1
32.3882	32.26	32.8669	32.4515	32.3691	32.5441	32.4609	32.6608	32.7201	32.6405	ns	AHDS_CTRL	20	20	4	44.6	44.6	6	46.306	0	323.31	284170000000	17	711	6836600000	1202800000	1196800000	491190000	484350000	482580000	616730000	547830000	655260000	739630000	419430000	0.583435	0.142212	-0.138165	-1.20962	A1ILJ0	A1ILJ0	SERPINA1	tr|A1ILJ0|A1ILJ0_CANLF Alpha 1 antitrypsin OS=Canis lupus familiaris OX=9615 GN=SERPINA1 PE=2 SV=1
29.6284	29.9311	29.3339	29.75	29.7351	29.9193	29.8704	29.867	29.8491	29.6342	ns	AHDS_CTRL	5	5	5	15.1	15.1	15.1	36.837	0	114.92	13902000000	20	51	233750000	18291000	20540000	14516000	25211000	22451000	19982000	23171000	50658000	26372000	12562000	0.689252	0.0982989	-0.152259	-1.38134	A0A8P0PIT0;A0A8I3NQW4;W8VYQ1;A0A8P0SQC1	A0A8P0PIT0;A0A8I3NQW4;W8VYQ1;A0A8P0SQC1	CD5L	tr|A0A8P0PIT0|A0A8P0PIT0_CANLF CD5 molecule like OS=Canis lupus familiaris OX=9615 GN=CD5L PE=4 SV=1;tr|A0A8I3NQW4|A0A8I3NQW4_CANLF CD5 molecule like OS=Canis lupus familiaris OX=9615 GN=CD5L PE=4 SV=1;tr|W8VYQ1|W8VYQ1_CANLF Apoptosis inhibitor of macropha
31.2078	31.4988	31.1285	31.4791	31.4111	31.6436	31.676	31.4408	31.5173	31.2649	ns	AHDS_CTRL	23	23	23	42.7	42.7	42.7	53.092	0	323.31	112500000000	18	423	2464000000	214150000	255560000	184600000	306800000	355300000	215790000	256990000	279790000	255050000	140000000	0.7975	0.0687101	-0.163462	-1.5514	A0A8I3PEI2;A0A8I3P8J2;A0A8I3S1V7;A0A8P0NZC4	A0A8I3PEI2;A0A8I3P8J2;A0A8I3S1V7;A0A8P0NZC4	SERPING1	tr|A0A8I3PEI2|A0A8I3PEI2_CANLF Serpin family G member 1 OS=Canis lupus familiaris OX=9615 GN=SERPING1 PE=3 SV=1;tr|A0A8I3P8J2|A0A8I3P8J2_CANLF Serpin family G member 1 OS=Canis lupus familiaris OX=9615 GN=SERPING1 PE=3 SV=1;tr|A0A8I3S1V7|A0A8I3S1V7_CANLF S
30.8417	30.8134	30.8864	30.9195	30.9	30.9762	30.9395	31.1588	31.073	31.0716	+	AHDS_CTRL	35	35	27	49.8	49.8	44.2	106.92	0	323.31	213090000000	47	991	1254400000	129930000	120020000	125370000	146530000	145500000	108680000	112870000	138230000	146640000	80604000	2.36869	0.000733333	-0.171641	-3.94286	A0A8P0SAP0;A0A8I3RRH5;A0A8P0PHG0;A0A8I3MID1	A0A8P0SAP0;A0A8I3RRH5;A0A8P0PHG0;A0A8I3MID1	ITIH2	tr|A0A8P0SAP0|A0A8P0SAP0_CANLF Inter-alpha-trypsin inhibitor heavy chain 2 OS=Canis lupus familiaris OX=9615 GN=ITIH2 PE=3 SV=1;tr|A0A8I3RRH5|A0A8I3RRH5_CANLF Inter-alpha-trypsin inhibitor heavy chain 2 OS=Canis lupus familiaris OX=9615 GN=ITIH2 PE=3 SV=1;
32.21	32.2384	32.2371	32.2947	32.2932	32.381	32.3885	32.4861	32.4695	32.4128	+	AHDS_CTRL	88	88	4	60.4	60.4	3.7	165.95	0	323.31	684450000000	78	2166	4220300000	423740000	456880000	361380000	498670000	514470000	380270000	407910000	431520000	480420000	265030000	3.66536	0.000103896	-0.172942	-6.36933	A0A8P0NTM6;A0A8P0T2K4	A0A8P0NTM6;A0A8P0T2K4	LOC611458	tr|A0A8P0NTM6|A0A8P0NTM6_CANLF Pregnancy zone protein-like OS=Canis lupus familiaris OX=9615 GN=LOC611458 PE=3 SV=1;tr|A0A8P0T2K4|A0A8P0T2K4_CANLF Pregnancy zone protein-like OS=Canis lupus familiaris OX=9615 GN=LOC611458 PE=3 SV=1
23.5109	23.0567	23.6038	23.5904	23.552	24.4926	24.4097	21.9262	23.677	23.7552	ns	AHDS_CTRL	2	2	2	2.9	2.9	2.9	98.187	0	11.822	110080000	45	8	2446300	491920	333050	510790	551730	558810	0	0	0	0	0	0.155177	0.714525	-0.189399	-0.400097	A0A8I3MSI4;A0A8I3MNA5;A0A8P0SKZ0;A0A8I3MJJ6;A0A8P0T141;A0A8P0P0F3;A0A8I3MJF7;A0A8P0T814;A0A8P0THB8;A0A8I3MVW9;A0A8I3RT50;A0A8I3MSG3;A0A8I3MWJ9;A0A8I3RSG3;A0A8I3MS75;A0A8I3RTY1	A0A8I3MSI4;A0A8I3MNA5;A0A8P0SKZ0;A0A8I3MJJ6;A0A8P0T141;A0A8P0P0F3;A0A8I3MJF7;A0A8P0T814;A0A8P0THB8;A0A8I3MVW9;A0A8I3RT50;A0A8I3MSG3;A0A8I3MWJ9;A0A8I3RSG3;A0A8I3MS75;A0A8I3RTY1	ACTN1	tr|A0A8I3MSI4|A0A8I3MSI4_CANLF Actinin alpha 1 OS=Canis lupus familiaris OX=9615 GN=ACTN1 PE=4 SV=1;tr|A0A8I3MNA5|A0A8I3MNA5_CANLF Actinin alpha 1 OS=Canis lupus familiaris OX=9615 GN=ACTN1 PE=3 SV=1;tr|A0A8P0SKZ0|A0A8P0SKZ0_CANLF Actinin alpha 1 OS=Canis
31.7913	31.8677	31.8154	31.9231	31.8817	32.0202	32.05	31.9895	32.0569	32.1972	+	AHDS_CTRL	28	28	10	46.6	46.6	19.8	71.776	0	323.31	149170000000	36	568	1179400000	120520000	114140000	108260000	128720000	129120000	107780000	121250000	122440000	145540000	81661000	2.88926	0.000427184	-0.206947	-4.83858	A0A8I3PM36;CON__P01045-1;CON__Q2KJ62;CON__P01044-1	A0A8I3PM36	KNG1	tr|A0A8I3PM36|A0A8I3PM36_CANLF Kininogen 1 OS=Canis lupus familiaris OX=9615 GN=KNG1 PE=4 SV=1
27.8022	27.6929	27.8073	27.9152	27.8763	28.0244	28.0092	28.0916	28.0919	27.9425	+	AHDS_CTRL	54	54	54	45.9	45.9	45.9	182.99	0	323.31	27619000000	80	439	102640000	9216100	7110000	9343100	10347000	9516200	10594000	11625000	11923000	14798000	8168000	2.7071	0.000392857	-0.213153	-4.51497	A0A8I3PHP7;A0A8I3S3Z5;A0A8I3NYQ6	A0A8I3PHP7;A0A8I3S3Z5;A0A8I3NYQ6	LOC484960	tr|A0A8I3PHP7|A0A8I3PHP7_CANLF Complement C3 OS=Canis lupus familiaris OX=9615 GN=LOC484960 PE=4 SV=1;tr|A0A8I3S3Z5|A0A8I3S3Z5_CANLF Complement C3 OS=Canis lupus familiaris OX=9615 GN=LOC484960 PE=4 SV=1;tr|A0A8I3NYQ6|A0A8I3NYQ6_CANLF Complement C3 OS=Cani
24.1728	23.3547	26.704	26.5013	22.4838	25.9469	26.0117	25.8881	23.9668	22.5891	ns	AHDS_CTRL	2	2	2	1.9	1.9	1.9	132.64	0	10.781	928710000	65	5	12905000	1519800	1651800	1224200	1762000	2002600	1009500	1112300	885560	1249300	487760	0.0792666	0.860772	-0.237207	-0.217625	A0A8I3PWC3;A0A8I3PYH4	A0A8I3PWC3;A0A8I3PYH4	TBCD	tr|A0A8I3PWC3|A0A8I3PWC3_CANLF Tubulin-specific chaperone D OS=Canis lupus familiaris OX=9615 GN=TBCD PE=3 SV=1;tr|A0A8I3PYH4|A0A8I3PYH4_CANLF Tubulin-specific chaperone D OS=Canis lupus familiaris OX=9615 GN=TBCD PE=3 SV=1
28.0832	28.1927	27.9283	28.0427	28.0292	28.1686	28.4906	28.278	28.348	28.197	+	AHDS_CTRL	5	5	5	20.2	20.2	20.2	26.601	0	73.193	7923000000	12	71	338650000	27298000	26067000	26880000	34280000	24207000	33033000	46021000	41282000	51890000	27690000	1.99775	0.00294737	-0.24123	-3.3519	A0A8I3PIE0;A0A8I3PEP4;A0A0B4J198	A0A8I3PIE0;A0A8I3PEP4;A0A0B4J198	ADIPOQ	tr|A0A8I3PIE0|A0A8I3PIE0_CANLF Adiponectin, C1Q and collagen domain containing OS=Canis lupus familiaris OX=9615 GN=ADIPOQ PE=4 SV=1;tr|A0A8I3PEP4|A0A8I3PEP4_CANLF Adiponectin, C1Q and collagen domain containing OS=Canis lupus familiaris OX=9615 GN=ADIPOQ
31.2424	31.4587	31.2609	31.4273	31.4509	31.6383	31.5948	31.6659	31.785	31.4678	+	AHDS_CTRL	26	26	26	41.1	41.1	41.1	70.303	0	323.31	93182000000	28	335	699150000	43693000	39636000	38121000	48360000	48781000	85988000	95177000	106130000	120060000	73199000	2.23872	0.001125	-0.262302	-3.73197	A0A8I3PUT1;CON__P00735	A0A8I3PUT1	F2	tr|A0A8I3PUT1|A0A8I3PUT1_CANLF Prothrombin OS=Canis lupus familiaris OX=9615 GN=F2 PE=3 SV=1
29.5579	29.7803	29.2926	29.86	29.7731	30.1007	30.0488	29.9097	29.996	29.5843	+	AHDS_CTRL	9	9	9	25.5	25.5	25.5	38.403	0	225.02	29178000000	18	116	832380000	70466000	71628000	54342000	89220000	85633000	100210000	92684000	103990000	115650000	48565000	1.09165	0.0310886	-0.275148	-1.99634	P33703;CON__P17690	P33703	APOH	sp|P33703|APOH_CANLF Beta-2-glycoprotein 1 OS=Canis lupus familiaris OX=9615 GN=APOH PE=2 SV=1
30.5839	30.9368	30.8449	30.8237	30.9775	31.1138	31.1523	31.1109	31.2592	30.9793	+	AHDS_CTRL	36	36	36	77.2	77.2	77.2	54.953	0	323.31	123680000000	22	637	1192300000	128330000	131340000	91178000	134990000	130400000	109190000	119580000	111130000	156600000	79560000	2.11627	0.00224615	-0.289762	-3.5372	A0A8P0SN82;A0A8I3P3Z6;A0A8I3P409;CON__P28800	A0A8P0SN82;A0A8I3P3Z6;A0A8I3P409	SERPINF2	tr|A0A8P0SN82|A0A8P0SN82_CANLF Serpin family F member 2 OS=Canis lupus familiaris OX=9615 GN=SERPINF2 PE=3 SV=1;tr|A0A8I3P3Z6|A0A8I3P3Z6_CANLF Serpin family F member 2 OS=Canis lupus familiaris OX=9615 GN=SERPINF2 PE=3 SV=1;tr|A0A8I3P409|A0A8I3P409_CANLF S
23.5324	24.0523	23.966	23.7854	23.9936	24.2642	24.2756	23.7935	24.1434	24.3218	+	AHDS_CTRL	4	4	4	3.8	3.8	3.8	144.12	0	24.882	275630000	62	15	2027100	282320	271270	333450	340460	321770	219520	258260	377820	507660	375100	1.2147	0.021974	-0.293798	-2.1786	A0A8I3N0Q5;A0A8I3NDG1;A0A8I3MWT5;A0A8I3MXI8	A0A8I3N0Q5;A0A8I3NDG1;A0A8I3MWT5;A0A8I3MXI8	FLT4	tr|A0A8I3N0Q5|A0A8I3N0Q5_CANLF receptor protein-tyrosine kinase OS=Canis lupus familiaris OX=9615 GN=FLT4 PE=3 SV=1;tr|A0A8I3NDG1|A0A8I3NDG1_CANLF receptor protein-tyrosine kinase OS=Canis lupus familiaris OX=9615 GN=FLT4 PE=3 SV=1;tr|A0A8I3MWT5|A0A8I3MWT5
31.5435	31.648	31.3381	31.6635	31.5993	31.9391	31.9438	31.8357	31.903	31.6647	+	AHDS_CTRL	22	22	22	39.1	39.1	39.1	58.265	0	278.97	91748000000	22	295	3304000000	341510000	347320000	277590000	341500000	366050000	314040000	358910000	320420000	418850000	217780000	2.28386	0.000984127	-0.298751	-3.80472	A0A8I3RVQ3;A0A8I3NA34	A0A8I3RVQ3;A0A8I3NA34	APBB1	tr|A0A8I3RVQ3|A0A8I3RVQ3_CANLF Amyloid beta precursor protein binding family B member 1 OS=Canis lupus familiaris OX=9615 GN=APBB1 PE=4 SV=1;tr|A0A8I3NA34|A0A8I3NA34_CANLF Amyloid beta precursor protein binding family B member 1 OS=Canis lupus familiaris O
30.3784	30.4592	30.3297	30.4149	30.4211	30.6915	30.7524	30.7476	30.7891	30.6058	+	AHDS_CTRL	52	52	52	76.6	76.6	76.6	80.552	0	323.31	138760000000	34	684	1500800000	137380000	133010000	129250000	153600000	158370000	139520000	162960000	177410000	196700000	112580000	4.42912	0	-0.316619	-8.17889	A0A8I3NQD0;A0A8I3P8B2;A0A8I3P0N3;A0A8I3NWQ6;A0A8P0PP05;A0A8I3P4Y8;A0A8P0PPT7;A0A8I3NQB9;A0A8I3P072;CON__Q3SX14	A0A8I3NQD0;A0A8I3P8B2;A0A8I3P0N3;A0A8I3NWQ6;A0A8P0PP05;A0A8I3P4Y8;A0A8P0PPT7;A0A8I3NQB9;A0A8I3P072	GSN	tr|A0A8I3NQD0|A0A8I3NQD0_CANLF Gelsolin OS=Canis lupus familiaris OX=9615 GN=GSN PE=3 SV=1;tr|A0A8I3P8B2|A0A8I3P8B2_CANLF Gelsolin OS=Canis lupus familiaris OX=9615 GN=GSN PE=3 SV=1;tr|A0A8I3P0N3|A0A8I3P0N3_CANLF Gelsolin OS=Canis lupus familiaris OX=9615
33.836	33.8502	33.9091	33.8766	33.8705	34.0761	34.2965	34.1985	34.3282	34.0272	+	AHDS_CTRL	10	10	10	33.7	33.7	33.7	39.248	0	323.31	529330000000	11	934	9986500000	977230000	959940000	869240000	949140000	1065400000	1004500000	1048900000	1161800000	1244400000	705910000	3.10884	0.000208333	-0.316843	-5.24523	A0A8I3PIK8	A0A8I3PIK8	AHSG	tr|A0A8I3PIK8|A0A8I3PIK8_CANLF Alpha-2-HS-glycoprotein OS=Canis lupus familiaris OX=9615 GN=AHSG PE=4 SV=1
26.2692	26.668	26.0556	26.0547	25.982	26.5955	26.521	26.5364	26.6302	26.3652	+	AHDS_CTRL	6	5	5	11.3	10.2	10.2	71.227	0	38.111	1672900000	38	26	27730000	2783600	3384200	2166400	3311500	3533100	2436100	3055600	2514100	3201700	1343300	1.38562	0.0138255	-0.323743	-2.4308	A0A8I3P9T1;A0A8I3NYS2	A0A8I3P9T1;A0A8I3NYS2	F11	tr|A0A8I3P9T1|A0A8I3P9T1_CANLF Coagulation factor XI OS=Canis lupus familiaris OX=9615 GN=F11 PE=4 SV=1;tr|A0A8I3NYS2|A0A8I3NYS2_CANLF Coagulation factor XI OS=Canis lupus familiaris OX=9615 GN=KLKB1 PE=4 SV=1
26.5318	26.5816	26.8361	26.6674	26.7203	27.0158	26.9629	27.1296	26.8799	27.1536	+	AHDS_CTRL	5	5	5	15	15	15	60.042	0	75.665	2333700000	26	41	32095000	2373800	1367300	1963400	2757800	2164400	4371700	4139300	4720500	4903800	3333200	2.91253	0.000435644	-0.360954	-4.8808	A0A8I3P5S8;A0A8I3P2D9;A0A8I3P5P0;A0A8P0NZY6;A0A8I3P695	A0A8I3P5S8;A0A8I3P2D9;A0A8I3P5P0;A0A8P0NZY6	ECM1	tr|A0A8I3P5S8|A0A8I3P5S8_CANLF Extracellular matrix protein 1 OS=Canis lupus familiaris OX=9615 GN=ECM1 PE=4 SV=1;tr|A0A8I3P2D9|A0A8I3P2D9_CANLF Extracellular matrix protein 1 OS=Canis lupus familiaris OX=9615 GN=ECM1 PE=4 SV=1;tr|A0A8I3P5P0|A0A8I3P5P0_CAN
25.4948	25.2952	25.3527	25.7556	25.7591	26.2888	25.7152	25.9618	25.5888	25.9223	+	AHDS_CTRL	6	3	2	74.5	62.3	39.6	11.524	0	71.927	1228200000	6	21	116780000	12211000	8583000	9194100	12100000	12329000	11274000	11998000	16775000	12731000	9583400	1.33427	0.0165298	-0.3639	-2.35504	A0A8I3NCC9;A0A8P0PIG4;A0A8I3NXZ7;P01618;A0A8I3RZG8;A0A8P0TSY8	A0A8I3NCC9	IGLV@	tr|A0A8I3NCC9|A0A8I3NCC9_CANLF Ig-like domain-containing protein OS=Canis lupus familiaris OX=9615 PE=4 SV=1
24.3375	22.992	24.252	24.4122	24.2469	24.2739	24.4808	24.6448	24.2753	24.4956	ns	AHDS_CTRL	5	5	5	14.3	14.3	14.3	65.886	0	30.254	449760000	35	18	5182800	510330	561460	453310	632970	671510	362500	439240	603000	529510	418950	0.702775	0.0930173	-0.385984	-1.40286	A0A8P0NYK2;A0A8P0P570;A0A8I3N1R4;A0A8I3RT32;A0A8I3RUI0	A0A8P0NYK2;A0A8P0P570;A0A8I3N1R4;A0A8I3RT32;A0A8I3RUI0	LOC482194	tr|A0A8P0NYK2|A0A8P0NYK2_CANLF Albumin domain-containing protein OS=Canis lupus familiaris OX=9615 GN=LOC482194 PE=4 SV=1;tr|A0A8P0P570|A0A8P0P570_CANLF Albumin domain-containing protein OS=Canis lupus familiaris OX=9615 GN=LOC482194 PE=4 SV=1;tr|A0A8I3N1R
30.1728	30.1094	30.1713	30.2592	30.2932	30.5535	30.5877	30.5796	30.718	30.5042	+	AHDS_CTRL	21	21	20	42.4	42.4	39.4	56.31	0	323.31	57391000000	28	429	751360000	65032000	58923000	65090000	82493000	84021000	69559000	84406000	80211000	113950000	47668000	4.35174	0	-0.387419	-7.97931	A0A8I3NBD6	A0A8I3NBD6	FGB	tr|A0A8I3NBD6|A0A8I3NBD6_CANLF Fibrinogen beta chain OS=Canis lupus familiaris OX=9615 GN=FGB PE=4 SV=1
23.3979	24.1179	24.1572	23.9176	23.1871	24.0653	23.9558	24.4328	24.0096	24.2534	+	AHDS_CTRL	6	6	6	12.5	12.5	12.5	71.476	0	45.197	334060000	39	23	8348700	654520	524440	752950	1005100	620730	892920	844380	1217200	1083200	753250	0.962656	0.0445432	-0.387839	-1.80343	A0A8P0T7X6;A0A8I3NGD7;Q28260;A0A8P0NL17;A0A8I3NNW2;A0A8I3NL03	A0A8P0T7X6;A0A8I3NGD7;Q28260;A0A8P0NL17;A0A8I3NNW2;A0A8I3NL03	VCAM1	tr|A0A8P0T7X6|A0A8P0T7X6_CANLF Vascular cell adhesion molecule 1 OS=Canis lupus familiaris OX=9615 GN=VCAM1 PE=4 SV=1;tr|A0A8I3NGD7|A0A8I3NGD7_CANLF Vascular cell adhesion molecule 1 OS=Canis lupus familiaris OX=9615 GN=VCAM1 PE=4 SV=1;sp|Q28260|VCAM1_CANL
36.1783	36.1752	36.1653	36.187	36.1932	36.5914	36.7136	36.5125	36.4745	36.6043	+	AHDS_CTRL	65	65	7	79.4	79.4	9.5	68.604	0	323.31	9587000000000	39	11723	127690000000	12376000000	12002000000	12208000000	12967000000	13148000000	12412000000	13933000000	14177000000	15078000000	9392900000	4.93618	0	-0.399471	-9.59103	P49822	P49822	ALB	sp|P49822|ALBU_CANLF Albumin OS=Canis lupus familiaris OX=9615 GN=ALB PE=1 SV=3
31.6391	31.886	31.5959	31.7803	31.838	32.195	32.2053	32.1213	32.2049	32.043	+	AHDS_CTRL	45	45	45	50.9	50.9	50.9	122.32	0	323.31	183750000000	48	957	1292500000	124230000	120660000	92290000	120410000	125750000	140850000	148490000	154480000	159720000	105660000	3.6255	9.87654e-05	-0.406035	-6.28389	A0A8I3PX76;A0A8I3S7F8;A0A8I3PMF7;A0A8P0T942;A0A8P0TB95;A0A8P0SZ88;CON__ENSEMBL:ENSBTAP00000031900	A0A8I3PX76;A0A8I3S7F8;A0A8I3PMF7;A0A8P0T942;A0A8P0TB95;A0A8P0SZ88	CP	tr|A0A8I3PX76|A0A8I3PX76_CANLF Ceruloplasmin OS=Canis lupus familiaris OX=9615 GN=CP PE=3 SV=1;tr|A0A8I3S7F8|A0A8I3S7F8_CANLF Ceruloplasmin OS=Canis lupus familiaris OX=9615 GN=CP PE=3 SV=1;tr|A0A8I3PMF7|A0A8I3PMF7_CANLF Ceruloplasmin OS=Canis lupus famili
28.9945	29.1012	28.8558	29.0632	29.0813	29.6302	29.5311	29.3996	29.3782	29.1994	+	AHDS_CTRL	32	32	32	43.6	43.6	43.6	86.586	0	323.31	45644000000	36	326	585350000	36933000	42288000	29930000	35937000	41046000	77481000	85579000	86083000	98188000	51884000	2.84911	0.000423077	-0.408512	-4.76622	A0A0A0RBT6;Q9GLD3	A0A0A0RBT6;Q9GLD3	TFRC	tr|A0A0A0RBT6|A0A0A0RBT6_CANLF Transferrin receptor protein 1 OS=Canis lupus familiaris OX=9615 GN=TFRC PE=2 SV=1;sp|Q9GLD3|TFR1_CANLF Transferrin receptor protein 1 OS=Canis lupus familiaris OX=9615 GN=TFRC PE=1 SV=1
26.5476	26.8445	26.5258	26.8405	26.5868	27.1266	27.1002	26.9536	27.0073	27.2091	+	AHDS_CTRL	4	4	4	13.7	13.7	13.7	34.531	0	78.165	2490600000	19	51	4182400	1088700	6763400	709770	7297600	6562900	7378400	888440	9705700	1495500	6094900	2.89987	0.000431373	-0.410332	-4.8578	A0A8I3NLF4	A0A8I3NLF4	FCN2	tr|A0A8I3NLF4|A0A8I3NLF4_CANLF Fibrinogen C-terminal domain-containing protein OS=Canis lupus familiaris OX=9615 GN=FCN2 PE=3 SV=1
29.4682	29.6381	29.2893	29.6055	29.5811	30.0407	30.1163	29.9123	29.907	29.7647	+	AHDS_CTRL	24	24	24	45.8	45.8	45.8	62.247	0	323.31	42888000000	24	302	1192600000	116990000	116900000	109830000	133900000	130900000	113100000	127170000	124040000	142670000	77066000	2.93115	0.00024	-0.431731	-4.91472	A0A8I3PPY1;A0A8I3PXZ6;CON__ENSEMBL:ENSBTAP00000018574	A0A8I3PPY1;A0A8I3PXZ6	SERPIND1	tr|A0A8I3PPY1|A0A8I3PPY1_CANLF Serpin family D member 1 OS=Canis lupus familiaris OX=9615 GN=SERPIND1 PE=3 SV=1;tr|A0A8I3PXZ6|A0A8I3PXZ6_CANLF Serpin family D member 1 OS=Canis lupus familiaris OX=9615 GN=SERPIND1 PE=3 SV=1
26.6031	26.771	26.2327	26.4497	26.5739	27.0968	27.1205	27.0127	26.7086	26.9182	+	AHDS_CTRL	5	5	5	15.9	15.9	15.9	47.619	0	63.031	1764200000	21	28	75035000	8006900	8440000	5315900	7266100	6820400	8697500	9267300	7765400	8545200	4910400	2.29353	0.001	-0.445258	-3.82036	A0A8I3MA08;A0A8P0T8J0;A0A8I3MEV4;A0A8P0N9S8;A0A8I3RNY0;A0A8I3MFG3	A0A8I3MA08;A0A8P0T8J0;A0A8I3MEV4;A0A8P0N9S8;A0A8I3RNY0;A0A8I3MFG3	PEPD	tr|A0A8I3MA08|A0A8I3MA08_CANLF Peptidase D OS=Canis lupus familiaris OX=9615 GN=PEPD PE=3 SV=1;tr|A0A8P0T8J0|A0A8P0T8J0_CANLF Peptidase D OS=Canis lupus familiaris OX=9615 GN=PEPD PE=3 SV=1;tr|A0A8I3MEV4|A0A8I3MEV4_CANLF Peptidase D OS=Canis lupus familiar
30.7069	30.426	31.0358	30.6794	30.6781	31.0212	31.0469	31.1805	31.2284	31.4613	+	AHDS_CTRL	16	16	2	68.7	68.7	7.3	40.065	0	323.31	67113000000	13	263	1143800000	64726000	60257000	67361000	76472000	76989000	149110000	156590000	167320000	209470000	115540000	2.31652	0.00100813	-0.482404	-3.85767	A0A8P0S812	A0A8P0S812	PON1	tr|A0A8P0S812|A0A8P0S812_CANLF Paraoxonase OS=Canis lupus familiaris OX=9615 GN=PON1 PE=3 SV=1
23.8678	24.1568	23.8776	24.0414	24.1441	24.4994	24.4378	24.6994	24.5525	24.3689	+	AHDS_CTRL	2	2	2	31.3	31.3	31.3	10.881	0	13.093	329590000	3	16	65237000	7133300	6376100	5344300	8200200	9156800	6190700	5498500	6944300	6570800	3821400	3.43424	8.98876e-05	-0.494051	-5.88499	A0A8I3MPU2;A0A8I3MNY4;Q52MQ7	A0A8I3MPU2;A0A8I3MNY4;Q52MQ7	KRTDAP	tr|A0A8I3MPU2|A0A8I3MPU2_CANLF Keratinocyte differentiation associated protein OS=Canis lupus familiaris OX=9615 GN=KRTDAP PE=4 SV=1;tr|A0A8I3MNY4|A0A8I3MNY4_CANLF Keratinocyte differentiation associated protein OS=Canis lupus familiaris OX=9615 GN=KRTDAP
28.1008	28.071	27.902	28.2655	28.2588	28.7027	28.7043	28.5667	28.5846	28.5103	+	AHDS_CTRL	25	25	25	42.3	42.3	42.3	83.387	0	308.47	10257000000	39	164	131230000	12259000	10817000	8073200	11637000	16988000	14736000	15394000	15082000	15923000	10320000	3.66209	0.000101266	-0.494121	-6.36228	A0A8I3S1X8;A0A8I3NU21;A0A8I3P7B5	A0A8I3S1X8;A0A8I3NU21;A0A8I3P7B5	F13A1	tr|A0A8I3S1X8|A0A8I3S1X8_CANLF Coagulation factor XIII A chain OS=Canis lupus familiaris OX=9615 GN=F13A1 PE=3 SV=1;tr|A0A8I3NU21|A0A8I3NU21_CANLF Coagulation factor XIII A chain OS=Canis lupus familiaris OX=9615 GN=F13A1 PE=3 SV=1;tr|A0A8I3P7B5|A0A8I3P7B5
28.6383	28.5618	28.4446	28.5563	28.4829	29.1078	29.0631	29.0663	28.9996	28.9689	+	AHDS_CTRL	21	21	12	30.3	30.3	22.4	69.158	0	279.93	27526000000	32	197	281160000	21951000	20715000	21543000	22922000	23542000	31188000	36080000	36708000	41581000	24932000	5.67306	0	-0.504366	-12.0154	A0A8I3NCZ8	A0A8I3NCZ8	AFM	tr|A0A8I3NCZ8|A0A8I3NCZ8_CANLF Afamin OS=Canis lupus familiaris OX=9615 GN=AFM PE=4 SV=1
23.1451	23.3276	24.1092	24.0444	23.9659	24.2521	24.2847	24.2472	24.0977	24.3616	+	AHDS_CTRL	4	4	4	9.7	9.7	9.7	74.361	0	32.48	379660000	33	15	810300	441050	106870	1007300	946680	237120	872180	125870	135740	141490	63214	1.49305	0.0107123	-0.530224	-2.58961	A0A8P0S784;A0A8I3P2C5	A0A8P0S784;A0A8I3P2C5	TGFBI	tr|A0A8P0S784|A0A8P0S784_CANLF Transforming growth factor beta induced OS=Canis lupus familiaris OX=9615 GN=TGFBI PE=4 SV=1;tr|A0A8I3P2C5|A0A8I3P2C5_CANLF Transforming growth factor beta induced OS=Canis lupus familiaris OX=9615 GN=TGFBI PE=4 SV=1
30.9953	30.7733	30.6337	30.8474	30.8971	31.3905	31.518	31.2126	31.5406	31.2625	+	AHDS_CTRL	37	37	14	60.7	60.7	27.1	45.675	0	323.31	236570000000	27	853	2846900000	231180000	189760000	176870000	240120000	228750000	334880000	377570000	342830000	489170000	235740000	3.58624	9.52381e-05	-0.555471	-6.20054	A0A8I3MKL7;CON__Q32PJ2	A0A8I3MKL7	APOA4	tr|A0A8I3MKL7|A0A8I3MKL7_CANLF Apolipoprotein A4 OS=Canis lupus familiaris OX=9615 GN=APOA4 PE=3 SV=1
29.719	29.8583	29.5113	29.7499	29.655	30.3052	30.337	30.2177	30.2503	30.1762	+	AHDS_CTRL	45	45	3	53.8	53.8	3.7	92.811	0	323.31	81803000000	41	662	1164300000	104800000	109630000	94144000	126400000	129320000	125220000	124210000	132390000	151580000	66652000	4.62544	0	-0.558583	-8.70352	A0A8I3P2N1;A0A8I3P2V5;A0A8I3P302	A0A8I3P2N1;A0A8I3P2V5;A0A8I3P302	GPLD1	tr|A0A8I3P2N1|A0A8I3P2N1_CANLF Phosphatidylinositol-glycan-specific phospholipase D OS=Canis lupus familiaris OX=9615 GN=GPLD1 PE=3 SV=1;tr|A0A8I3P2V5|A0A8I3P2V5_CANLF Phosphatidylinositol-glycan-specific phospholipase D OS=Canis lupus familiaris OX=9615 G
25.9306	25.6959	25.5356	25.5877	25.6458	26.192	26.2263	26.1208	26.2156	26.4729	+	AHDS_CTRL	5	5	5	10.2	10.2	10.2	45.943	0	39.407	2427000000	15	45	103980000	12939000	8595900	9089500	10451000	12058000	9328600	8797600	10278000	12895000	9553200	3.60325	9.7561e-05	-0.566356	-6.23656	A0A8P0SRZ0;A0A8I3S5P0;Q28278	A0A8P0SRZ0;A0A8I3S5P0;Q28278	PROC	tr|A0A8P0SRZ0|A0A8P0SRZ0_CANLF Protein C, inactivator of coagulation factors Va and VIIIa OS=Canis lupus familiaris OX=9615 GN=PROC PE=4 SV=1;tr|A0A8I3S5P0|A0A8I3S5P0_CANLF Protein C, inactivator of coagulation factors Va and VIIIa OS=Canis lupus familiari
30.8169	30.3911	31.5187	30.786	30.8004	31.3279	31.1867	31.3388	31.8431	31.6683	+	AHDS_CTRL	4	4	4	38.4	38.4	38.4	24.669	0	286.08	35502000000	10	108	273410000	19009000	10985000	39897000	19793000	23170000	25387000	22248000	27842000	60335000	24742000	1.62426	0.00780142	-0.610315	-2.78464	A0A8I3NNP1;A0A8P0N9Z8	A0A8I3NNP1;A0A8P0N9Z8	IGLV@	tr|A0A8I3NNP1|A0A8I3NNP1_CANLF Ig-like domain-containing protein OS=Canis lupus familiaris OX=9615 PE=4 SV=1;tr|A0A8P0N9Z8|A0A8P0N9Z8_CANLF Ig-like domain-containing protein OS=Canis lupus familiaris OX=9615 PE=4 SV=1
25.7351	26.1107	25.7405	25.9369	25.9723	26.6518	26.5654	26.5983	26.4285	26.3839	+	AHDS_CTRL	22	22	22	15.6	15.6	15.6	207.36	0	246.5	4163600000	84	104	26883000	2192900	2293700	1969800	2560600	2567200	2737300	3529200	2843100	3583400	2605300	3.98916	0.000114286	-0.626508	-7.09471	A0A8I3QYQ3;A0A8I3SCS0;A0A8P0TBI0;A0A8I3Q7T3;A0A8P0P1W6;A0A8I3QPX2;A0A8I3Q535;A0A8I3SCS9;A0A8I3S7S5;A0A8I3Q540;A0A8I3QTS2;A0A8I3SCU3;A0A8I3P4P7	A0A8I3QYQ3;A0A8I3SCS0;A0A8P0TBI0;A0A8I3Q7T3;A0A8P0P1W6;A0A8I3QPX2;A0A8I3Q535;A0A8I3SCS9;A0A8I3S7S5;A0A8I3Q540;A0A8I3QTS2;A0A8I3SCU3	MGAM	tr|A0A8I3QYQ3|A0A8I3QYQ3_CANLF Maltase-glucoamylase OS=Canis lupus familiaris OX=9615 GN=MGAM PE=3 SV=1;tr|A0A8I3SCS0|A0A8I3SCS0_CANLF Maltase-glucoamylase OS=Canis lupus familiaris OX=9615 GN=MGAM PE=3 SV=1;tr|A0A8P0TBI0|A0A8P0TBI0_CANLF Maltase-glucoamyl
23.6981	24.2118	23.7216	24.0633	21.6211	23.7655	24.7909	24.2322	24.9914	22.8408	ns	AHDS_CTRL	2	2	2	16.2	16.2	16.2	26.399	0	19.156	203420000	13	9	15648000	1798800	2451200	1095600	2346200	1152400	1006200	1572600	1655800	1634400	934770	0.509394	0.181849	-0.660971	-1.08517	A0A8I3PKH4	A0A8I3PKH4	PSMB1	tr|A0A8I3PKH4|A0A8I3PKH4_CANLF Proteasome subunit beta OS=Canis lupus familiaris OX=9615 GN=PSMB1 PE=3 SV=1
26.2399	26.2623	26.11	25.6919	25.1315	26.9549	26.3648	26.3651	26.6497	26.4164	+	AHDS_CTRL	9	9	9	9	9	9	152.34	0	93.137	1757400000	61	42	993930	648140	1134700	876080	1142500	770180	107700	279120	270430	268900	67789	1.58424	0.00830986	-0.663064	-2.72498	A0A8I3NQ12;A0A8I3NUQ7	A0A8I3NQ12;A0A8I3NUQ7	ATRN	tr|A0A8I3NQ12|A0A8I3NQ12_CANLF Attractin OS=Canis lupus familiaris OX=9615 GN=ATRN PE=4 SV=1;tr|A0A8I3NUQ7|A0A8I3NUQ7_CANLF Attractin OS=Canis lupus familiaris OX=9615 GN=ATRN PE=4 SV=1
32.1493	32.358	31.9462	32.1829	32.1704	32.9078	32.9706	32.7726	32.9465	32.7274	+	AHDS_CTRL	25	25	4	36.3	36.3	6.3	60.625	0	323.31	194230000000	21	392	5166100000	441170000	474650000	353130000	501520000	489690000	558720000	624260000	569120000	735090000	418750000	4.60119	0	-0.7036	-8.63727	A0A8I3PET9	A0A8I3PET9	HRG	tr|A0A8I3PET9|A0A8I3PET9_CANLF Histidine rich glycoprotein OS=Canis lupus familiaris OX=9615 GN=HRG PE=4 SV=1
27.5883	27.7492	27.6362	27.8002	27.725	28.4408	28.5828	28.3378	28.5359	28.2589	+	AHDS_CTRL	18	18	18	33.4	33.4	33.4	66.998	0	323.31	9088600000	32	152	119490000	8019900	9279700	7113400	10349000	10858000	15375000	16456000	15747000	17801000	8489600	5.14757	0	-0.731464	-10.238	A0A8P0NJT1;A0A8I3NT81	A0A8P0NJT1;A0A8I3NT81	C8B	tr|A0A8P0NJT1|A0A8P0NJT1_CANLF Complement C8 beta chain OS=Canis lupus familiaris OX=9615 GN=C8B PE=3 SV=1;tr|A0A8I3NT81|A0A8I3NT81_CANLF Complement C8 beta chain OS=Canis lupus familiaris OX=9615 GN=C8B PE=3 SV=1
27.074	27.0253	27.537	27.4189	27.1259	28.0219	28.0937	27.7528	28.0167	28.0137	+	AHDS_CTRL	10	10	10	16.6	16.6	16.6	66.202	0	170.4	6713100000	30	80	50589000	2670000	2465000	2071900	3306300	2879700	7999500	7349900	7065000	9725600	5056000	3.64883	0.0001	-0.743539	-6.3338	A0A8P0SMY9;A0A8I3P0T6	A0A8P0SMY9;A0A8I3P0T6	C8A	tr|A0A8P0SMY9|A0A8P0SMY9_CANLF Complement C8 alpha chain OS=Canis lupus familiaris OX=9615 GN=C8A PE=3 SV=1;tr|A0A8I3P0T6|A0A8I3P0T6_CANLF Complement C8 alpha chain OS=Canis lupus familiaris OX=9615 GN=C8A PE=3 SV=1
29.6424	29.5228	29.7831	29.7065	29.6938	30.4332	30.4106	30.4808	30.4802	30.4383	+	AHDS_CTRL	48	48	48	52.7	52.7	52.7	95.154	0	323.31	134890000000	38	1049	1055400000	68131000	61630000	63445000	85780000	89589000	121370000	152650000	142900000	181250000	88618000	6.87952	0	-0.778912	-17.2141	A0A8P0P7N7;A0A8P0NZB0;A0A8I3Q1V1;A0A8P0PH19;A0A8P0TCB4;A0A8P0PQ72;A0A8P0NB98;A0A8I3Q8F5;A0A8P0PGM6;A0A8P0SZ32;A0A8I3Q1W7;CON__Q0VCM5;A0A8I3S719;A0A8P0TL53;A0A8I3QVY9	A0A8P0P7N7;A0A8P0NZB0;A0A8I3Q1V1;A0A8P0PH19;A0A8P0TCB4;A0A8P0PQ72;A0A8P0NB98;A0A8I3Q8F5;A0A8P0PGM6;A0A8P0SZ32;A0A8I3Q1W7	ITIH1	tr|A0A8P0P7N7|A0A8P0P7N7_CANLF Inter-alpha-trypsin inhibitor heavy chain 1 OS=Canis lupus familiaris OX=9615 GN=ITIH1 PE=3 SV=1;tr|A0A8P0NZB0|A0A8P0NZB0_CANLF Inter-alpha-trypsin inhibitor heavy chain 1 OS=Canis lupus familiaris OX=9615 GN=ITIH1 PE=3 SV=1;
29.5731	29.5237	29.6945	29.6011	29.5027	30.2824	30.3984	30.4421	30.2664	30.5706	+	AHDS_CTRL	16	16	16	39.7	39.7	39.7	56.32	0	323.31	33254000000	28	199	911270000	100470000	104530000	86352000	107960000	110070000	75653000	89399000	83317000	96902000	56614000	5.79635	0	-0.812965	-12.4707	A0A8P0NJ65;A0A8I3MQ40	A0A8P0NJ65;A0A8I3MQ40	SERPINA5	tr|A0A8P0NJ65|A0A8P0NJ65_CANLF Serpin family A member 5 OS=Canis lupus familiaris OX=9615 GN=SERPINA5 PE=3 SV=1;tr|A0A8I3MQ40|A0A8I3MQ40_CANLF Serpin family A member 5 OS=Canis lupus familiaris OX=9615 GN=SERPINA5 PE=3 SV=1
27.0373	23.4754	27.6535	22.8269	27.2473	26.3674	26.601	26.2817	26.7371	26.8888	ns	AHDS_CTRL	2	2	2	11.3	11.3	11.3	18.252	0	21.607	1439400000	9	18	74444000	2881200	10946000	5346000	13042000	4233300	9255400	10515000	12647000	18746000	10820000	0.401534	0.266653	-0.92716	-0.89542	A0A8I3RW25	A0A8I3RW25	JCHAIN	tr|A0A8I3RW25|A0A8I3RW25_CANLF Joining chain of multimeric IgA and IgM OS=Canis lupus familiaris OX=9615 GN=JCHAIN PE=4 SV=1
23.3936	23.0098	24.0378	23.1122	24.6651	24.6852	24.6042	24.6626	24.8112	24.5315	+	AHDS_CTRL	3	3	3	4.8	4.8	4.8	86.287	0	18.917	387660000	33	13	11341000	1135700	822300	939590	931170	848900	1296900	1197700	1406700	1890100	871990	1.91203	0.00388406	-1.01526	-3.21967	A0A8I3NHK1	A0A8I3NHK1	CDH5	tr|A0A8I3NHK1|A0A8I3NHK1_CANLF Cadherin 5 OS=Canis lupus familiaris OX=9615 GN=CDH5 PE=4 SV=1
28.241	28.3888	28.0059	28.1758	28.2316	29.3925	29.423	29.3035	29.0763	29.1212	+	AHDS_CTRL	6	6	1	74.5	74.5	17	11.597	0	112.92	8474600000	6	44	158830000	1426200	4357000	2359700	4281600	3678500	24797000	30304000	31072000	37465000	19090000	5.46159	0	-1.05464	-11.2696	A0A8I3RX63	A0A8I3RX63	IGLV@	tr|A0A8I3RX63|A0A8I3RX63_CANLF Ig-like domain-containing protein OS=Canis lupus familiaris OX=9615 PE=4 SV=1
26.9208	26.3747	27.2365	26.7197	26.6089	27.8061	27.6655	27.825	27.857	28.1519	+	AHDS_CTRL	21	2	2	55.6	15.1	15.1	42.333	0	88.586	2182900000	18	20	93277000	5255800	2893200	6704100	4808700	4017600	12919000	14258000	13982000	16191000	12247000	3.74993	0.000106667	-1.08897	-6.55331	A0A8P0P135	A0A8P0P135	FETUB	tr|A0A8P0P135|A0A8P0P135_CANLF Fetuin B OS=Canis lupus familiaris OX=9615 GN=FETUB PE=4 SV=1
23.0564	23.5593	22.4343	23.5377	24.5214	24.2522	24.6806	24.6002	24.7579	24.6539	+	AHDS_CTRL	3	3	3	8.3	8.3	8.3	68.518	0	33.666	333500000	31	6	10758000	1012000	928460	906720	1090000	994760	1028400	1255500	1205400	1561700	774890	1.96296	0.00311765	-1.16712	-3.29806	A0A8I3PBA0;P32750	A0A8I3PBA0	BCHE	tr|A0A8I3PBA0|A0A8I3PBA0_CANLF Carboxylic ester hydrolase OS=Canis lupus familiaris OX=9615 GN=BCHE PE=3 SV=1
31.5216	31.4366	31.87	31.6824	31.7247	32.7796	32.8419	32.9508	32.8669	32.9509	+	AHDS_CTRL	15	15	15	36	36	36	51.789	0	323.31	151080000000	21	439	4918900000	549460000	525720000	502410000	569630000	591660000	374520000	454640000	435160000	526780000	388920000	6.36419	0	-1.23094	-14.7789	P25473;A0A8I3NFF4;A0A8P0SDG7;A0A8I3NF26;A0A8I3NGN1;CON__P17697	P25473;A0A8I3NFF4;A0A8P0SDG7;A0A8I3NF26;A0A8I3NGN1	CLU	sp|P25473|CLUS_CANLF Clusterin OS=Canis lupus familiaris OX=9615 GN=CLU PE=2 SV=1;tr|A0A8I3NFF4|A0A8I3NFF4_CANLF Clusterin OS=Canis lupus familiaris OX=9615 GN=CLU PE=3 SV=1;tr|A0A8P0SDG7|A0A8P0SDG7_CANLF Clusterin OS=Canis lupus familiaris OX=9615 GN=CLU
28.0645	28.2198	27.7446	28.1753	28.1149	29.345	29.4548	29.3256	29.2066	29.1904	+	AHDS_CTRL	15	15	15	23.8	23.8	23.8	74.591	0	169.23	14141000000	32	116	257730000	19482000	22102000	17101000	23710000	22093000	30501000	33104000	29567000	37881000	22192000	5.87702	0	-1.24069	-12.7769	A0A8I3Q4I1;A0A8I3Q4J0;A0A8I3QAV8;CON__P07224	A0A8I3Q4I1;A0A8I3Q4J0;A0A8I3QAV8	PROS1	tr|A0A8I3Q4I1|A0A8I3Q4I1_CANLF Protein S OS=Canis lupus familiaris OX=9615 GN=PROS1 PE=4 SV=1;tr|A0A8I3Q4J0|A0A8I3Q4J0_CANLF Protein S OS=Canis lupus familiaris OX=9615 GN=PROS1 PE=4 SV=1;tr|A0A8I3QAV8|A0A8I3QAV8_CANLF Protein S OS=Canis lupus familiaris O
30.3192	30.1256	30.578	30.1776	30.1002	31.5194	31.4283	31.6036	31.5032	31.8067	+	AHDS_CTRL	31	31	31	72.3	72.3	72.3	54.95	0	323.31	207620000000	24	665	2937300000	262910000	239030000	256910000	287910000	274120000	338660000	335450000	326000000	360470000	255830000	5.66773	0	-1.31213	-11.9961	A0A8P0PI97;A0A8I3MWS0;A0A8P0NLX3;A0A8I3MG75;A0A8I3MIF9	A0A8P0PI97;A0A8I3MWS0;A0A8P0NLX3;A0A8I3MG75;A0A8I3MIF9	A1BG	tr|A0A8P0PI97|A0A8P0PI97_CANLF Alpha-1-B glycoprotein OS=Canis lupus familiaris OX=9615 GN=A1BG PE=4 SV=1;tr|A0A8I3MWS0|A0A8I3MWS0_CANLF Alpha-1-B glycoprotein OS=Canis lupus familiaris OX=9615 GN=A1BG PE=4 SV=1;tr|A0A8P0NLX3|A0A8P0NLX3_CANLF Alpha-1-B gly
29.1476	29.1862	29.0653	29.3529	29.1655	30.562	30.506	30.527	30.5044	30.4457	+	AHDS_CTRL	33	33	33	22.5	22.5	22.5	262.66	0	323.31	42614000000	101	311	188910000	13370000	14991000	10642000	14560000	14477000	24345000	24621000	26263000	27958000	17681000	8.30546	0	-1.32549	-26.125	A0A8I3PGJ7;A0A8I3PHI4;A0A8I3PED8;A0A8I3PNU6;A0A8I3PQD5;Q28275;A0A8I3PLI0	A0A8I3PGJ7;A0A8I3PHI4;A0A8I3PED8;A0A8I3PNU6;A0A8I3PQD5;Q28275;A0A8I3PLI0	FN1	tr|A0A8I3PGJ7|A0A8I3PGJ7_CANLF Fibronectin OS=Canis lupus familiaris OX=9615 GN=FN1 PE=4 SV=1;tr|A0A8I3PHI4|A0A8I3PHI4_CANLF Fibronectin OS=Canis lupus familiaris OX=9615 GN=FN1 PE=4 SV=1;tr|A0A8I3PED8|A0A8I3PED8_CANLF Fibronectin OS=Canis lupus familiaris
26.5986	26.6543	26.3487	26.8621	26.8311	28.0158	28.0437	28.1235	27.7975	28.0182	+	AHDS_CTRL	6	6	6	22.7	22.7	22.7	50.033	0	59.076	2988100000	20	44	24007000	2521900	1842400	2785800	2756800	2846200	2426100	2373800	2153600	2815800	1485000	5.8082	0	-1.34079	-12.5152	A0A8I3NBK0	A0A8I3NBK0	SLC12A4	tr|A0A8I3NBK0|A0A8I3NBK0_CANLF Solute carrier family 12 member 4 OS=Canis lupus familiaris OX=9615 GN=SLC12A4 PE=3 SV=1
30.0775	30.2357	29.8013	30.1794	30.1226	31.9231	32.0242	31.8364	31.8094	31.8007	+	AHDS_CTRL	14	14	14	80.1	80.1	80.1	15.996	0	323.31	142190000000	11	468	9348900000	418100000	431830000	325460000	440150000	449710000	1448700000	1521700000	1508900000	1777700000	1026700000	7.52003	0	-1.79545	-20.7762	P60524;A0A1K0GGH0;A0A8I3PH35;A0A8I3P9B9;A0A8P0TJM9;A0A8I3PC15;A0A8I3P225;CON__P02070;A0A1K0FUE8	P60524;A0A1K0GGH0;A0A8I3PH35;A0A8I3P9B9;A0A8P0TJM9;A0A8I3PC15	HBB	sp|P60524|HBB_CANLF Hemoglobin subunit beta OS=Canis lupus familiaris OX=9615 GN=HBB PE=1 SV=1;tr|A0A1K0GGH0|A0A1K0GGH0_CANLF Globin A2 OS=Canis lupus familiaris OX=9615 GN=GLNA2 PE=2 SV=1;tr|A0A8I3PH35|A0A8I3PH35_CANLF Globin family profile domain-contain
22.1484	23.0415	23.6387	23.4877	22.9313	25.0344	25.0896	24.7612	25.3939	24.967	+	AHDS_CTRL	2	2	2	6.6	6.6	6.6	38.857	0	13.761	523960000	19	20	2671900	1613600	1821100	1728700	2012300	1732400	434450	508170	387170	833020	509090	4.00197	0.000115942	-1.9997	-7.12461	A0A8P0NNX8;A0A8I3RV60;A0A8I3NDM2;A0A8P0N689	A0A8P0NNX8;A0A8I3RV60;A0A8I3NDM2;A0A8P0N689	AMBP	tr|A0A8P0NNX8|A0A8P0NNX8_CANLF Protein AMBP OS=Canis lupus familiaris OX=9615 GN=AMBP PE=3 SV=1;tr|A0A8I3RV60|A0A8I3RV60_CANLF Protein AMBP OS=Canis lupus familiaris OX=9615 GN=AMBP PE=3 SV=1;tr|A0A8I3NDM2|A0A8I3NDM2_CANLF Protein AMBP OS=Canis lupus famil
22.3314	22.6287	21.8588	23.95	22.8818	24.8968	24.7871	24.9475	24.8679	24.9858	+	AHDS_CTRL	4	4	4	8.7	8.7	8.7	66.795	0	58.474	798470000	23	27	5220200	299570	1111100	2508900	2195700	1254100	689020	1296300	1447100	915280	872610	3.57413	9.41176e-05	-2.16688	-6.17499	A0A8P0NUD0;A0A8I3NC74;Q6QNF4;A0A8I3NIY8;A0A8P0SJ77;CON__ENSEMBL:ENSBTAP00000023055	A0A8P0NUD0;A0A8I3NC74;Q6QNF4;A0A8I3NIY8;A0A8P0SJ77	HGFAC	tr|A0A8P0NUD0|A0A8P0NUD0_CANLF HGF activator OS=Canis lupus familiaris OX=9615 GN=HGFAC PE=4 SV=1;tr|A0A8I3NC74|A0A8I3NC74_CANLF HGF activator OS=Canis lupus familiaris OX=9615 GN=HGFAC PE=4 SV=1;sp|Q6QNF4|HGFA_CANLF Hepatocyte growth factor activator OS=C
24.7552	24.4153	24.7317	24.7803	24.835	26.8952	27.1332	26.983	26.6316	26.8478	+	AHDS_CTRL	10	10	10	39.5	39.5	39.5	44.005	0	215.31	2981200000	17	75	34942000	221340	251350	275350	6029400	6779800	5508700	8754000	6471300	8905500	4554000	7.35533	0	-2.19465	-19.7979	A0A8I3PLX4;A0A8I3PLW4;A0A8I3PL80;A0A8I3PL03;A0A8I3PM96	A0A8I3PLX4;A0A8I3PLW4;A0A8I3PL80;A0A8I3PL03	SHBG	tr|A0A8I3PLX4|A0A8I3PLX4_CANLF Sex hormone binding globulin OS=Canis lupus familiaris OX=9615 GN=SHBG PE=4 SV=1;tr|A0A8I3PLW4|A0A8I3PLW4_CANLF Sex hormone binding globulin OS=Canis lupus familiaris OX=9615 GN=SHBG PE=4 SV=1;tr|A0A8I3PL80|A0A8I3PL80_CANLF S
27.7723	28.1167	28.1748	28.1098	28.478	30.5841	30.4895	30.528	30.4384	30.4484	+	AHDS_CTRL	10	10	2	29.4	29.4	6.9	59.191	0	267.95	21942000000	22	130	209060000	7666300	8970600	6550100	9253500	10198000	35861000	33716000	35487000	40281000	21081000	7.47848	0	-2.36733	-20.5251	A0A8P0SWB0	A0A8P0SWB0	CPN2	tr|A0A8P0SWB0|A0A8P0SWB0_CANLF Carboxypeptidase N subunit 2 OS=Canis lupus familiaris OX=9615 GN=CPN2 PE=4 SV=1
27.9126	27.8382	27.6364	27.9111	27.9763	31.0869	29.7853	29.6599	31.1496	29.5462	+	AHDS_CTRL	2	2	2	0.4	0.4	0.4	749.66	0.0039062	10.66	8988600000	346	8	22935000	604760	553420	441960	669220	746620	3653700	4323800	4269000	5372300	2300500	3.76306	0.000108108	-2.39065	-6.58222	A0A8I3PU01;A0A8P0PNY8	A0A8I3PU01;A0A8P0PNY8	4 SV	tr|A0A8I3PU01|A0A8I3PU01_CANLF Coiled-coil domain-containing protein OS=Canis lupus familiaris OX=9615 PE=4 SV=1;tr|A0A8P0PNY8|A0A8P0PNY8_CANLF Coiled-coil domain-containing protein OS=Canis lupus familiaris OX=9615 PE=4 SV=1
22.4319	23.9038	22.8688	21.7006	24.7378	25.4895	25.6854	25.6706	25.4223	25.7936	+	AHDS_CTRL	4	4	4	12.6	12.6	12.6	67.107	0	56.102	663720000	27	15	21797000	0	0	0	341130	230290	3949400	4072100	4832600	4975700	3395400	2.7456	0.00040367	-2.4837	-4.58238	A0A8P0SKJ6;A0A8I3NR05	A0A8P0SKJ6;A0A8I3NR05	F12	tr|A0A8P0SKJ6|A0A8P0SKJ6_CANLF Coagulation factor XII OS=Canis lupus familiaris OX=9615 GN=F12 PE=4 SV=1;tr|A0A8I3NR05|A0A8I3NR05_CANLF Coagulation factor XII OS=Canis lupus familiaris OX=9615 GN=F12 PE=4 SV=1
23.0067	23.1958	23.2616	22.3172	22.9997	25.4611	25.5254	25.5432	25.8597	25.631	+	AHDS_CTRL	8	8	8	14.2	14.2	14.2	68.55	0	54.024	842990000	33	21	19105000	1116000	544240	660450	2353900	2141100	2798200	576530	3382600	3438300	2093600	6.31802	0	-2.64789	-14.5774	A0A8P0SGJ8;A0A8I3ML63;A0A8I3S1U9;A0A8P0SWQ3	A0A8P0SGJ8;A0A8I3ML63	C4BPA	tr|A0A8P0SGJ8|A0A8P0SGJ8_CANLF Complement component 4 binding protein alpha OS=Canis lupus familiaris OX=9615 GN=C4BPA PE=4 SV=1;tr|A0A8I3ML63|A0A8I3ML63_CANLF Sushi domain-containing protein OS=Canis lupus familiaris OX=9615 GN=LOC100855476 PE=4 SV=1
24.4921	28.5228	23.4361	22.2064	29.0091	29.3689	29.3362	29.3099	29.3323	23.9604	ns	AHDS_CTRL	2	2	2	3.2	3.2	3.2	122.29	0	12.174	6378600000	45	7	141750000	16891000	12009000	16079000	19228000	19219000	11104000	11201000	12394000	17000000	6622700	0.80698	0.0679521	-2.72821	-1.56608	A0A8P0TUF7;A0A8I3N867;Q6QNF3;A0A8P0N3S2;A0A8I3N488	A0A8P0TUF7;A0A8I3N867;Q6QNF3;A0A8P0N3S2;A0A8I3N488	PDGFRB	tr|A0A8P0TUF7|A0A8P0TUF7_CANLF Platelet-derived growth factor receptor beta OS=Canis lupus familiaris OX=9615 GN=PDGFRB PE=3 SV=1;tr|A0A8I3N867|A0A8I3N867_CANLF Platelet-derived growth factor receptor beta OS=Canis lupus familiaris OX=9615 GN=PDGFRB PE=3 S
23.8942	24.0833	23.1705	21.9949	24.3111	26.2984	26.6064	26.0944	26.0316	26.2144	+	AHDS_CTRL	7	7	7	36.7	36.7	36.7	21.429	0	85.853	1553000000	9	40	65142000	0	2854800	1047000	1344700	4083000	12257000	15494000	12669000	13960000	9714200	3.67368	0.000105263	-2.75825	-6.38726	A0A8I3NKJ8	A0A8I3NKJ8	APOM	tr|A0A8I3NKJ8|A0A8I3NKJ8_CANLF Apolipoprotein M OS=Canis lupus familiaris OX=9615 GN=APOM PE=3 SV=1
23.5996	23.6184	22.7867	24.2728	24.1949	26.9606	26.7278	26.572	26.5499	26.2063	+	AHDS_CTRL	9	9	7	17.2	17.2	12.8	70.914	0	255.36	3014900000	24	68	45953000	1069400	1003100	552790	3418100	3203600	8622400	6112100	8136200	9343000	4492100	5.03703	0	-2.90884	-9.89513	A0A8I3NFM7;A0A8I3MTP2;A0A8I3N450;A0A8I3N2L9	A0A8I3NFM7;A0A8I3MTP2	Amine oxidase	tr|A0A8I3NFM7|A0A8I3NFM7_CANLF Amine oxidase OS=Canis lupus familiaris OX=9615 PE=3 SV=1;tr|A0A8I3MTP2|A0A8I3MTP2_CANLF Amine oxidase OS=Canis lupus familiaris OX=9615 PE=3 SV=1
23.1878	24.7081	22.7663	23.0595	23.0867	26.4329	26.2328	26.7419	26.6802	26.641	+	AHDS_CTRL	2	2	2	28.7	28.7	28.7	13.852	0	74.361	993320000	7	15	55032000	3035000	3997400	7227700	6444800	6507900	10832000	10923000	12996000	12072000	8208600	4.70848	0	-3.18406	-8.93362	A0A8I3RTF6;A0A8P0P6F3	A0A8I3RTF6;A0A8P0P6F3	APOC4	tr|A0A8I3RTF6|A0A8I3RTF6_CANLF Apolipoprotein C-IV OS=Canis lupus familiaris OX=9615 GN=APOC4 PE=3 SV=1;tr|A0A8P0P6F3|A0A8P0P6F3_CANLF Apolipoprotein C-IV OS=Canis lupus familiaris OX=9615 GN=APOC4 PE=3 SV=1
23.3918	23.1269	22.1245	22.6244	22.2153	26.2217	26.3697	25.7785	25.6334	25.6177	+	AHDS_CTRL	4	2	2	5.4	1.3	1.3	76.72	0	12.072	432390000	29	7	14910000	0	0	139570	0	0	3139800	3569100	2570800	3776100	1714700	5.38454	0	-3.22759	-11.0083	A0A8I3N6L0;A0A8I3MYY3	A0A8I3N6L0;A0A8I3MYY3	AOC3	tr|A0A8I3N6L0|A0A8I3N6L0_CANLF Amine oxidase OS=Canis lupus familiaris OX=9615 GN=AOC3 PE=3 SV=1;tr|A0A8I3MYY3|A0A8I3MYY3_CANLF Amine oxidase OS=Canis lupus familiaris OX=9615 GN=AOC3 PE=3 SV=1
24.7273	24.8325	23.9908	25.3184	24.9753	28.5313	28.516	28.3898	28.5711	28.3356	+	AHDS_CTRL	20	20	20	43.3	43.3	43.3	65.451	0	323.31	8019000000	29	103	113350000	3855700	5147300	3001400	5469900	5671800	17614000	21043000	19572000	20178000	11793000	6.75178	0	-3.69991	-16.5774	A0A8I3NXF8;A0A8P0NKP4	A0A8I3NXF8;A0A8P0NKP4	IGFALS	tr|A0A8I3NXF8|A0A8I3NXF8_CANLF Insulin like growth factor binding protein acid labile subunit OS=Canis lupus familiaris OX=9615 GN=IGFALS PE=4 SV=1;tr|A0A8P0NKP4|A0A8P0NKP4_CANLF Insulin like growth factor binding protein acid labile subunit OS=Canis lupus
24.0783	22.9767	23.1529	23.9812	23.461	27.4508	27.3986	27.0803	27.266	27.0938	+	AHDS_CTRL	2	2	2	11.1	11.1	11.1	24.181	0	58.518	957410000	8	9	105610000	3581900	3800200	3138600	4109200	0	21255000	20137000	16962000	19569000	13063000	6.65199	0	-3.72786	-16.0956	A0A8I3MJV1	A0A8I3MJV1	SELENOP	tr|A0A8I3MJV1|A0A8I3MJV1_CANLF Selenoprotein P OS=Canis lupus familiaris OX=9615 GN=SELENOP PE=4 SV=1
23.1887	23.5072	21.9974	23.458	26.354	27.5363	27.3593	27.8847	27.3901	27.4295	+	AHDS_CTRL	3	2	2	33	33	33	11.511	0	25.685	1204600000	7	6	19768000	0	6010600	7421300	0	836960	4011100	3503600	4262400	4560700	2593100	3.12428	0.000210526	-3.81888	-5.27456	A0A8I3NMC5	A0A8I3NMC5	IGLV@	tr|A0A8I3NMC5|A0A8I3NMC5_CANLF Ig-like domain-containing protein OS=Canis lupus familiaris OX=9615 PE=4 SV=1
24.0689	23.9579	23.6654	24.375	24.2471	27.8714	27.8531	27.9297	27.893	28.2663	+	AHDS_CTRL	16	2	2	68.7	7.3	7.3	40.039	0	75.505	1584000000	13	29	92679000	3000300	1965100	0	0	0	16132000	17481000	19740000	22362000	16964000	8.41188	0	-3.89984	-26.9461	A0A8I3PDF6	A0A8I3PDF6	PON1	tr|A0A8I3PDF6|A0A8I3PDF6_CANLF Paraoxonase OS=Canis lupus familiaris OX=9615 GN=PON1 PE=3 SV=1
23.6212	23.7067	22.0898	21.8714	23.1365	29.2391	29.4408	29.1764	29.5857	29.7292	+	AHDS_CTRL	87	3	3	59.7	3	3	165.95	0	44.684	3584000000	78	16	44661000	221480	216400	583620	0	0	9811700	9365000	7920900	11469000	6094700	6.73384	0	-6.54913	-16.4897	A0A8I3PX48;CON__ENSEMBL:ENSBTAP00000037665	A0A8I3PX48	LOC611458	tr|A0A8I3PX48|A0A8I3PX48_CANLF Pregnancy zone protein-like OS=Canis lupus familiaris OX=9615 GN=LOC611458 PE=3 SV=1
